# Supplementary material for: Understanding Ocular Discomfort and Dryness Using the Pain Sensitivity Questionnaire
Source: PLoS One. 2016 May 3;11(5):e0154753. doi: 10.1371/journal.pone.0154753 (PMC4854470; doi:10.1371/journal.pone.0154753)
Supplement: S1 Dataset — (XLS) [file pone.0154753.s001.xls]

## Sheet: Exam
BASELINE INFORMATION													OSDI															SLIT LAMP EXAM w/ WHITE LIGHT																				LENS FIT ASSESSMENT
Subject ID	Eye	Sex	Age	Ethnicity	Race	Born in the U.S?	Age Immigrated	Randomization	Contact Lens Wearer?	Invert Eye	CLIDE	VA	Light Sensitive	Gritty	Sore Eyes	Blurry	Poor Vision	Reading	Drive at Night	Comp/ATM	TV	Windy	Dry	AC	OSDI Sum	Questions Answered	Overall Score	CornStainType-C	CornExtent-C	CornDepth-C	CornStainType-N	CornExtent-N	CornDepth-N	CornStainType-T	CornExtent-T	CornDepth-T	CornStainType-S	CornExtent-S	CornDepth-S	CornStainType-I	CornExtent-I	CornDepth-I	Lids/Lashes	Pinguecula	Cor Infiltrates	Cor Scar	Palp Apert	Initial Fit	Overall Surface Quality
1	OD	M	19	A	Chinese, Japanese, Korean, Vietnamese, Taiwanese	Born		1CA	CL Wear	OD	4	25	0	0	1	0	0	0	0	0	0	1		0	2	11	4.54545	0	0	0	0	0	0	0	0	0	0	0	0	0	0	0	Normal	Absent	Absent	Absent	9.2	Acceptable	Good
1	OS	M	19	A	Chinese, Japanese, Korean, Vietnamese, Taiwanese	Born		1CA	CL Wear	OD	4	20	0	0	1	0	0	0	0	0	0	1		0	2	11	4.54545	0	0	0	0	0	0	0	0	0	0	0	0	0	0	0	Normal	Absent	Absent	Absent	8.8	Acceptable	Good
2	OD	F	22	A	Chinese, Japanese, Korean, Vietnamese, Taiwanese	Born		2CA	CL Wear	OS	4	20	0	0	0	1	1	1	0	1	0	1	0	0	5	12	10.4167	0	0	0	0	0	0	0	0	0	0	0	0	0	0	0	Normal	Absent	Absent	Absent	10.6
2	OS	F	22	A	Chinese, Japanese, Korean, Vietnamese, Taiwanese	Born		2CA	CL Wear	OS	4	20	0	0	0	1	1	1	0	1	0	1	0	0	5	12	10.4167	0	0	0	0	0	0	0	0	0	0	0	0	0	0	0	Normal	Absent	Absent	Absent	10.2
3	OD	F	21	NA	European Caucasian	Immigrated	12	1NC	Neo	OD	4	20	3	1	0	1	1	2	3	1	3	2	3	1	21	12	43.75	0	0	0	0	0	0	0	0	0	0	0	0	0	0	0	Normal	Absent	Absent	Absent	11	Acceptable	Good
3	OS	F	21	NA	European Caucasian	Immigrated	12	1NC	Neo	OD	4	20	3	1	0	1	1	2	3	1	3	2	3	1	21	12	43.75	0	0	0	0	0	0	0	0	0	0	0	0	0	0	0	Normal	Absent	Absent	Absent	10.4	Acceptable	Good
4	OD	F	24	A	Chinese, Japanese, Korean, Vietnamese, Taiwanese	Born		3CA	CL Wear	OS	4	20	1	1	0	0	0	0	0	0	0	2	2	3	9	12	18.75	0	0	0	0	0	0	0	0	0	0	0	0	0	0	0	Normal	Absent	Absent	Absent	11	Acceptable	Good
4	OS	F	24	A	Chinese, Japanese, Korean, Vietnamese, Taiwanese	Born		3CA	CL Wear	OS	4	20	1	1	0	0	0	0	0	0	0	2	2	3	9	12	18.75	0	0	0	0	0	0	0	0	0	0	0	0	0	0	0	Normal	Absent	Absent	Absent	11	Acceptable	Good
5	OD	M	25	A	Chinese, Japanese, Korean, Vietnamese, Taiwanese	Immigrated	9	1NA	Neo	OS	1	20	1	0	0	0	0	0	0	0	0	1	0	0	2	12	4.16667	0	0	0	0	0	0	0	0	0	0	0	0	0	0	0	Normal	Absent	Absent	Absent	10.6	Acceptable	Good
5	OS	M	25	A	Chinese, Japanese, Korean, Vietnamese, Taiwanese	Immigrated	9	1NA	Neo	OS	1	20	1	0	0	0	0	0	0	0	0	1	0	0	2	12	4.16667	0	0	0	0	0	0	0	0	0	0	0	0	0	0	0	Normal	Absent	Absent	Absent	10.8	Acceptable	Good
6	OD	F	20	A	Chinese, Japanese, Korean, Vietnamese, Taiwanese	Born		4CA	CL Wear	OD	5	20	1	0	1	0	0	1		1	0	1		1	6	10	15	0	0	0	0	0	0	0	0	0	0	0	0	0	0	0	Normal	Absent	Absent	Absent	10	Acceptable	Good
6	OS	F	20	A	Chinese, Japanese, Korean, Vietnamese, Taiwanese	Born		4CA	CL Wear	OD	5	20	1	0	1	0	0	1		1	0	1		1	6	10	15	0	0	0	0	0	0	0	0	0	0	0	0	0	0	0	Normal	Absent	Absent	Absent	9.4	Acceptable	Good
7	OD	M	23	NA	European Caucasian	Born		1CC	CL Wear	OD	2	20	1	0	1	1	0	1		2	1	1	0	0	8	11	18.1818	0	0	0	0	0	0	0	0	0	0	0	0	0	0	0	Normal	Absent	Absent	Absent	9.4	Acceptable	Good
7	OS	M	23	NA	European Caucasian	Born		1CC	CL Wear	OD	2	20	1	0	1	1	0	1		2	1	1	0	0	8	11	18.1818	0	0	0	0	0	0	0	0	0	0	0	0	0	0	0	Normal	Absent	Absent	Absent	10	Acceptable	Good
8	OD	F	22	A	Chinese, Japanese, Korean, Vietnamese, Taiwanese	Born		2NA	Neo	OD	2	25	0	0	0	0	0	0		0	0	0	0	0	0	11	0	0	0	0	0	0	0	0	0	0	0	0	0	0	0	0	Normal	Absent	Absent	Absent	9.4	Acceptable	Good
8	OS	F	22	A	Chinese, Japanese, Korean, Vietnamese, Taiwanese	Born		2NA	Neo	OD	2	20	0	0	0	0	0	0		0	0	0	0	0	0	11	0	0	0	0	0	0	0	0	0	0	0	0	0	0	0	0	Normal	Absent	Absent	Absent	9.6	Acceptable	Good
9	OD	M	22	A	Chinese, Japanese, Korean, Vietnamese, Taiwanese	Other		5CA	CL Wear	OD	4	20	0	0	1	0	0	1		0		1	1	1	5	10	12.5	0	0	0	0	0	0	0	0	0	0	0	0	0	0	0	Normal	Absent	Absent	Absent	11.2	Acceptable	Good
9	OS	M	22	A	Chinese, Japanese, Korean, Vietnamese, Taiwanese	Other		5CA	CL Wear	OD	4	20	0	0	1	0	0	1		0		1	1	1	5	10	12.5	0	0	0	0	0	0	0	0	0	0	0	0	0	0	0	Normal	Absent	Absent	Absent	11	Acceptable	Good
10	OD	F	19	NA	European Caucasian	Born		2CC	CL Wear	OD	1	20	0	0	0	0	0	0	0	0	0	0	0	0	0	12	0	0	0	0	0	0	0	0	0	0	0	0	0	0	0	0	Normal	Absent	Absent	Absent	11.4	Acceptable	Good
10	OS	F	19	NA	European Caucasian	Born		2CC	CL Wear	OD	1	20	0	0	0	0	0	0	0	0	0	0	0	0	0	12	0	0	0	0	0	0	0	0	0	0	0	0	0	0	0	0	Normal	Absent	Absent	Absent	11.6	Acceptable	Good
11	OD	F	20	NA	European Caucasian	Born		3CC	CL Wear	OS	4	20	1	0	1	1	0	0		0		2	2	0	7	10	17.5	0	0	0	0	0	0	0	0	0	0	0	0	0	0	0	Normal	Absent	Absent	Absent	11.2	Acceptable	Good
11	OS	F	20	NA	European Caucasian	Born		3CC	CL Wear	OS	4	20	1	0	1	1	0	0		0		2	2	0	7	10	17.5	0	0	0	0	0	0	0	0	0	0	0	0	0	0	0	Normal	Absent	Absent	Absent	10.8	Acceptable	Good
12	OD	M	22	NA	European Caucasian	Born		4CC	CL Wear	OD	1	20	1	0	0	1	0	1	0	0	0	1	0	1	5	12	10.4167	0	0	0	0	0	0	0	0	0	0	0	0	0	0	0	Normal	Absent	Absent	Absent	9.8	Acceptable	Good
12	OS	M	22	NA	European Caucasian	Born		4CC	CL Wear	OD	1	20	1	0	0	1	0	1	0	0	0	1	0	1	5	12	10.4167	0	0	0	0	0	0	0	0	0	0	0	0	0	0	0	Normal	Absent	Absent	Absent	9.8	Acceptable	Good
13	OD	M	22	NA	European Caucasian	Born		2NC	Neo	OS	1	20	1	1	0	0	0	0		0	0	0		0	2	10	5	0	0	0	0	0	0	0	0	0	0	0	0	0	0	0	Normal	Absent	Absent	Absent	9.6	Acceptable	Good
13	OS	M	22	NA	European Caucasian	Born		2NC	Neo	OS	1	25	1	1	0	0	0	0		0	0	0		0	2	10	5	0	0	0	0	0	0	0	0	0	0	0	0	0	0	0	Normal	Absent	Absent	Absent	9.2	Acceptable	Good
14	OD	F	24	A	Chinese, Japanese, Korean, Vietnamese, Taiwanese	Born		6CA	CL Wear	OS	4	25	0	0	1	0	0	0	1	0	0	0	0	0	2	12	4.16667	0	0	0	0	0	0	0	0	0	0	0	0	0	0	0	Normal	Absent	Absent	Present	9.6
14	OS	F	24	A	Chinese, Japanese, Korean, Vietnamese, Taiwanese	Born		6CA	CL Wear	OS	4	30	0	0	1	0	0	0	1	0	0	0	0	0	2	12	4.16667	0	0	0	0	0	0	0	0	0	0	0	0	0	0	0	Normal	Absent	Absent	Present	9.4
15	OD	F	20	A	Chinese, Japanese, Korean, Vietnamese, Taiwanese	Born		7CA	CL Wear	OD	4	25	0	1	1	1	1	1		1	1	0	0	0	7	11	15.9091	0	0	0	0	0	0	0	0	0	0	0	0	0	0	0	Normal	Absent	Absent	Absent	8.8
15	OS	F	20	A	Chinese, Japanese, Korean, Vietnamese, Taiwanese	Born		7CA	CL Wear	OD	4	20	0	1	1	1	1	1		1	1	0	0	0	7	11	15.9091	0	0	0	0	0	0	0	0	0	0	0	0	0	0	0	Normal	Absent	Absent	Present	9.2
16	OD	F	22	A	Chinese, Japanese, Korean, Vietnamese, Taiwanese	Immigrated	6	8CA	CL Wear	OS	4	20	1	1	0	1	0	0		1	0	0		1	5	10	12.5	0	0	0	0	0	0	0	0	0	0	0	0	0	0	0	Normal	Absent	Absent	Absent	11.2	Acceptable	Good
16	OS	F	22	A	Chinese, Japanese, Korean, Vietnamese, Taiwanese	Immigrated	6	8CA	CL Wear	OS	4	20	1	1	0	1	0	0		1	0	0		1	5	10	12.5	0	0	0	0	0	0	0	0	0	0	0	0	0	0	0	Normal	Absent	Absent	Absent	11	Acceptable	Good
17	OD	M	19	NA	European Caucasian	Born		3NC	Neo	OS	2	32	1	0	0	0	0	0	0	0	0	0	0	0	1	12	2.08333	0	0	0	0	0	0	0	0	0	0	0	0	0	0	0	Normal	Absent	Absent	Absent	11.2	Acceptable	Good
17	OS	M	19	NA	European Caucasian	Born		3NC	Neo	OS	2	32	1	0	0	0	0	0	0	0	0	0	0	0	1	12	2.08333	0	0	0	0	0	0	0	0	0	0	0	0	0	0	0	Normal	Absent	Absent	Absent	10.6	Acceptable	Good
18	OD	F	20	A	Chinese, Japanese, Korean, Vietnamese, Taiwanese	Born		9CA	CL Wear	OS	1	20	0	0	0	0	0	0	0	0	0	0	0	0	0	12	0	0	0	0	0	0	0	0	0	0	0	0	0	0	0	0	Normal	Absent	Absent	Absent	9.8	Acceptable	Good
18	OS	F	20	A	Chinese, Japanese, Korean, Vietnamese, Taiwanese	Born		9CA	CL Wear	OS	1	20	0	0	0	0	0	0	0	0	0	0	0	0	0	12	0	0	0	0	0	0	0	0	0	0	0	0	0	0	0	0	Normal	Absent	Absent	Absent	10	Acceptable	Good
19	OD	F	19	A	Chinese, Japanese, Korean, Vietnamese, Taiwanese	Immigrated	18	10CA	CL Wear	OD	3	20	0	1	1	0	0	0		0	0		0	0	2	10	5	0	0	0	0	0	0	0	0	0	0	0	0	0	0	0	Normal	Absent	Absent	Absent	11.4	Acceptable	Good
19	OS	F	19	A	Chinese, Japanese, Korean, Vietnamese, Taiwanese	Immigrated	18	10CA	CL Wear	OD	3	20	0	1	1	0	0	0		0	0		0	0	2	10	5	0	0	0	0	0	0	0	0	0	0	0	0	0	0	0	Normal	Absent	Absent	Absent	11	Acceptable	Good
20	OD	F	25	A	Chinese, Japanese, Korean, Vietnamese, Taiwanese	Born		11CA	CL Wear	OS	4	20	0	1	0	1	0	1	1	1		0		1	6	10	15	0	0	0	0	0	0	0	0	0	0	0	0	0	0	0	Normal	Absent	Absent	Absent	10.6	Acceptable	Good
20	OS	F	25	A	Chinese, Japanese, Korean, Vietnamese, Taiwanese	Born		11CA	CL Wear	OS	4	20	0	1	0	1	0	1	1	1		0		1	6	10	15	0	0	0	0	0	0	0	0	0	0	0	0	0	0	0	Normal	Absent	Absent	Absent	10.4	Acceptable	Good
21	OD	F	21	NA	European Caucasian	Born		4NC	Neo	OD	1	25	0	0	0	1	0	0		0				0	1	8	3.125	0	0	0	0	0	0	0	0	0	0	0	0	0	0	0	Normal	Absent	Absent	Absent	10	Acceptable	Good
21	OS	F	21	NA	European Caucasian	Born		4NC	Neo	OD	1	20	0	0	0	1	0	0		0				0	1	8	3.125	0	0	0	0	0	0	0	0	0	0	0	0	0	0	0	Normal	Absent	Absent	Absent	9.8	Acceptable	Good
22	OD	M	23	A	Chinese, Japanese, Korean, Vietnamese, Taiwanese	Born		12CA	CL Wear	OD	2	20	1	1	0	0	0	0		0		0			2	8	6.25	0	0	0	0	0	0	0	0	0	0	0	0	0	0	0	Normal	Absent	Absent	Absent	8	Acceptable	Good
22	OS	M	23	A	Chinese, Japanese, Korean, Vietnamese, Taiwanese	Born		12CA	CL Wear	OD	2	20	1	1	0	0	0	0		0		0			2	8	6.25	0	0	0	0	0	0	0	0	0	0	0	0	0	0	0	Normal	Absent	Absent	Absent	8.2	Acceptable	Good
23	OD	F	25	A	Chinese, Japanese, Korean, Vietnamese, Taiwanese	Born		13CA	CL Wear	OD	2	20	0	0	0	0	0	0	0	0	0	0	0	0	0	12	0	0	0	0	0	0	0	0	0	0	0	0	0	0	0	0	Normal	Absent	Absent	Absent	9.2	Acceptable	Good
23	OS	F	25	A	Chinese, Japanese, Korean, Vietnamese, Taiwanese	Born		13CA	CL Wear	OD	2	20	0	0	0	0	0	0	0	0	0	0	0	0	0	12	0	0	0	0	0	0	0	0	0	0	0	0	0	0	0	0	Normal	Absent	Absent	Present	9.6	Acceptable	Good
24	OD	F	18	A	Chinese, Japanese, Korean, Vietnamese, Taiwanese	Immigrated	12	14CA	CL Wear	OD	2	20	2	1	2	1	1	1	0	3	1	0	0	0	12	12	25	0	0	0	0	0	0	0	0	0	0	0	0	0	0	0	Normal	Absent	Absent	Absent	9.6	Acceptable	Good
24	OS	F	18	A	Chinese, Japanese, Korean, Vietnamese, Taiwanese	Immigrated	12	14CA	CL Wear	OD	2	32	2	1	2	1	1	1	0	3	1	0	0	0	12	12	25	0	0	0	0	0	0	0	0	0	0	0	0	0	0	0	Normal	Absent	Absent	Absent	8.8	Acceptable	Good
25	OD	F	25	A	Chinese, Japanese, Korean, Vietnamese, Taiwanese	Born		3NA	Neo	OD	3	20	1	1	0	1	0	1	0	1	0	1	0	0	6	12	12.5	0	0	0	0	0	0	0	0	0	0	0	0	0	0	0	Normal	Absent	Absent	Absent	9.2	Acceptable	Good
25	OS	F	25	A	Chinese, Japanese, Korean, Vietnamese, Taiwanese	Born		3NA	Neo	OD	3	20	1	1	0	1	0	1	0	1	0	1	0	0	6	12	12.5	0	0	0	0	0	0	0	0	0	0	0	0	0	0	0	Normal	Absent	Absent	Absent	9	Acceptable	Good
26	OD	M	20	NA	Mixed Ethnicity	Born		5CC	CL Wear	OD	4	20	3	0	1	0	0	0		1		4			9	8	28.125	0	0	0	0	0	0	0	0	0	0	0	0	0	0	0	Normal	Absent	Absent	Absent	10.6
26	OS	M	20	NA	Mixed Ethnicity	Born		5CC	CL Wear	OD	4	20	3	0	1	0	0	0		1		4			9	8	28.125	0	0	0	0	0	0	0	0	0	0	0	0	0	0	0	Normal	Absent	Absent	Absent	10.4
27	OD	F	19	NA	European Caucasian	Born		6CC	CL Wear	OS	4	20	1	0	1	1	0	1		2	1			0	7	9	19.4444	0	0	0	0	0	0	0	0	0	0	0	0	0	0	0	Normal	Absent	Absent	Absent	12	Acceptable	Good
27	OS	F	19	NA	European Caucasian	Born		6CC	CL Wear	OS	4	20	1	0	1	1	0	1		2	1			0	7	9	19.4444	0	0	0	0	0	0	0	0	0	0	0	0	0	0	0	Normal	Absent	Absent	Absent	12.4	Unacceptable	Good
28	OD	F	26	A	Chinese, Japanese, Korean, Vietnamese, Taiwanese	Born		4NA	Neo	OD	1	25	0	0	0	0	0	0	0	0	0	0	0	0	0	12	0	0	0	0	0	0	0	0	0	0	0	0	0	0	0	0	Abnormal	Absent	Absent	Absent	9	Acceptable	Good
28	OS	F	26	A	Chinese, Japanese, Korean, Vietnamese, Taiwanese	Born		4NA	Neo	OD	1	50	0	0	0	0	0	0	0	0	0	0	0	0	0	12	0	0	0	0	0	0	0	0	0	0	0	0	0	0	0	0	Normal	Absent	Absent	Absent	8.8	Acceptable	Good
29	OD	F	25	A	Chinese, Japanese, Korean, Vietnamese, Taiwanese	Born		15CA	CL Wear	OS	4	25	0	0	0	0	0	0		0	0				0	8	0	0	0	0	0	0	0	0	0	0	0	0	0	0	0	0	Normal	Absent	Absent	Absent	12.4	Acceptable	Good
29	OS	F	25	A	Chinese, Japanese, Korean, Vietnamese, Taiwanese	Born		15CA	CL Wear	OS	4	20	0	0	0	0	0	0		0	0				0	8	0	0	0	0	0	0	0	0	0	0	0	0	0	0	0	0	Normal	Absent	Absent	Absent	12.4	Acceptable	Good
30	OD	M	20	A	Chinese, Japanese, Korean, Vietnamese, Taiwanese	Born		5NA	Neo	OS	4	20	0	0	0	0	0	0		0	0	1	0	0	1	11	2.27273	0	0	0	0	0	0	0	0	0	0	0	0	0	0	0	Normal	Absent	Absent	Absent	11.4	Acceptable	Good
30	OS	M	20	A	Chinese, Japanese, Korean, Vietnamese, Taiwanese	Born		5NA	Neo	OS	4	20	0	0	0	0	0	0		0	0	1	0	0	1	11	2.27273	0	0	0	0	0	0	0	0	0	0	0	0	0	0	0	Normal	Absent	Absent	Absent	11.2	Acceptable	Good
31	OD	M	22	A	Chinese, Japanese, Korean, Vietnamese, Taiwanese	Immigrated	3	16CA	CL Wear	OS	1	20	0	0	0	0	0	0	0	0	0	0	0	0	0	12	0	0	0	0	0	0	0	0	0	0	0	0	0	2	0.5	1	Normal	Absent	Absent	Absent	12.4	Acceptable	Good
31	OS	M	22	A	Chinese, Japanese, Korean, Vietnamese, Taiwanese	Immigrated	3	16CA	CL Wear	OS	1	20	0	0	0	0	0	0	0	0	0	0	0	0	0	12	0	0	0	0	0	0	0	0	0	0	0	0	0	0	0	0	Normal	Absent	Absent	Absent	12.2	Acceptable	Good
32	OD	F	21	A	Chinese, Japanese, Korean, Vietnamese, Taiwanese	Born		17CA	CL Wear	OD	4	20	1	0	0	0	0	1		1	1			0	4	9	11.1111	0	0	0	0	0	0	0	0	0	0	0	0	0	0	0	Normal	Absent	Absent	Absent	10.4	Acceptable	Good
32	OS	F	21	A	Chinese, Japanese, Korean, Vietnamese, Taiwanese	Born		17CA	CL Wear	OD	4	20	1	0	0	0	0	1		1	1			0	4	9	11.1111	0	0	0	0	0	0	0	0	0	0	0	0	1	0.5	1	Normal	Absent	Absent	Absent	10.2	Acceptable	Good
33	OD	F	33	A	Chinese, Japanese, Korean, Vietnamese, Taiwanese	Immigrated	5	6NA	Neo	OS	4	20	1	1	0	0	0	0	0	0	0	0	1	1	4	12	8.33333	0	0	0	0	0	0	0	0	0	0	0	0	0	0	0	Normal	Absent	Absent	Absent	9.2	Acceptable	Good
33	OS	F	33	A	Chinese, Japanese, Korean, Vietnamese, Taiwanese	Immigrated	5	6NA	Neo	OS	4	25	1	1	0	0	0	0	0	0	0	0	1	1	4	12	8.33333	0	0	0	0	0	0	0	0	0	0	0	0	0	0	0	Normal	Absent	Absent	Absent	9.6	Acceptable	Good
34	OD	F	24	NA	European Caucasian	Born		7CC	CL Wear	OD	4	32	1	0	0	1	1	1	1	1	1	1	1	1	10	12	20.8333	0	0	0	0	0	0	0	0	0	0	0	0	1	0.5	1	Normal	Absent	Absent	Absent	12.2	Acceptable	Good
34	OS	F	24	NA	European Caucasian	Born		7CC	CL Wear	OD	4	32	1	0	0	1	1	1	1	1	1	1	1	1	10	12	20.8333	0	0	0	0	0	0	0	0	0	0	0	0	0	0	0	Normal	Absent	Absent	Absent	12.4	Acceptable	Good
35	OD	F	25	NA	European Caucasian	Born		5NC	Neo	OD	1	25	0	0	0	1	0	0	0	1	0	0	0	0	2	12	4.16667	0	0	0	0	0	0	0	0	0	0	0	0	0	0	0	Normal	Absent	Absent	Absent	10.8	Acceptable	Good
35	OS	F	25	NA	European Caucasian	Born		5NC	Neo	OD	1	25	0	0	0	1	0	0	0	1	0	0	0	0	2	12	4.16667	0	0	0	0	0	0	0	0	0	0	0	0	0	0	0	Normal	Absent	Absent	Absent	10.4	Acceptable	Good
36	OD	M	20	NA	European Caucasian	Born		8CC	CL Wear	OD	4	20	0	1	1	0	0	0		0	0	0	1	0	3	11	6.81818	0	0	0	0	0	0	0	0	0	0	0	0	0	0	0	Normal	Absent	Absent	Absent	9.4	Acceptable	Good
36	OS	M	20	NA	European Caucasian	Born		8CC	CL Wear	OD	4	20	0	1	1	0	0	0		0	0	0	1	0	3	11	6.81818	0	0	0	0	0	0	0	0	0	0	0	0	0	0	0	Normal	Absent	Absent	Absent	9.4	Acceptable	Good
37	OD	F	18	NA	European Caucasian	Born		9CC	CL Wear	OD	3	20	1	0	0	0	0	0		0					1	7	3.57143	0	0	0	0	0	0	0	0	0	0	0	0	0	0	0	Normal	Absent	Absent	Absent	11.4	Acceptable	Good
37	OS	F	18	NA	European Caucasian	Born		9CC	CL Wear	OD	3	20	1	0	0	0	0	0		0					1	7	3.57143	0	0	0	0	0	0	0	0	0	0	0	0	0	0	0	Normal	Absent	Absent	Absent	11.6	Acceptable	Good
38	OD	F	20	A	Chinese, Japanese, Korean, Vietnamese, Taiwanese	Immigrated	3	18CA	CL Wear	OS	2	25	0	0	0	0	0	0		0		1		0	1	9	2.77778	0	0	0	0	0	0	0	0	0	0	0	0	0	0	0	Normal	Absent	Absent	Absent	10	Acceptable	Good
38	OS	F	20	A	Chinese, Japanese, Korean, Vietnamese, Taiwanese	Immigrated	3	18CA	CL Wear	OS	2	20	0	0	0	0	0	0		0		1		0	1	9	2.77778	0	0	0	0	0	0	0	0	0	0	0	0	0	0	0	Normal	Absent	Absent	Absent	9.6	Acceptable	Good
39	OD	M	19	NA	European Caucasian	Born		6NC	Neo	OD	1	20	0	0	0	0	0	0	0	0	0	0	0	0	0	12	0	0	0	0	0	0	0	0	0	0	0	0	0	0	0	0	Normal	Absent	Absent	Absent	12.6
39	OS	M	19	NA	European Caucasian	Born		6NC	Neo	OD	1	20	0	0	0	0	0	0	0	0	0	0	0	0	0	12	0	0	0	0	0	0	0	0	0	0	0	0	0	0	0	0	Normal	Absent	Absent	Absent	12.4
40	OD	F	21	A	Chinese, Japanese, Korean, Vietnamese, Taiwanese	Immigrated	7	19CA	CL Wear	OD	4	20	1	0	0	0	0	0		0	0			2	3	9	8.33333	0	0	0	0	0	0	0	0	0	0	0	0	0	0	0	Normal	Absent	Absent	Absent	10.4	Acceptable	Good
40	OS	F	21	A	Chinese, Japanese, Korean, Vietnamese, Taiwanese	Immigrated	7	19CA	CL Wear	OD	4	32	1	0	0	0	0	0		0	0			2	3	9	8.33333	0	0	0	0	0	0	0	0	0	0	0	0	0	0	0	Normal	Absent	Absent	Absent	10.6	Acceptable	Good
41	OD	M	21	A	Chinese, Japanese, Korean, Vietnamese, Taiwanese	Born		7NA	Neo	OD	1	20	0	0	0	0	0	0		0				0	0	8	0	0	0	0	0	0	0	0	0	0	0	0	0	0	0	0	Normal	Absent	Absent	Absent	8.8	Acceptable	Good
41	OS	M	21	A	Chinese, Japanese, Korean, Vietnamese, Taiwanese	Born		7NA	Neo	OD	1	20	0	0	0	0	0	0		0				0	0	8	0	0	0	0	0	0	0	0	0	0	0	0	0	0	0	0	Normal	Absent	Absent	Absent	8.2	Acceptable	Good
42	OD	F	27	NA	European Caucasian	Born		10CC	CL Wear	OS	4	20	0	1	0	0	0	1		1	0				3	8	9.375	0	0	0	0	0	0	0	0	0	0	0	0	0	0	0	Normal	Absent	Absent	Absent	9.2	Acceptable	Good
42	OS	F	27	NA	European Caucasian	Born		10CC	CL Wear	OS	4	20	0	1	0	0	0	1		1	0				3	8	9.375	0	0	0	0	0	0	0	0	0	0	0	0	0	0	0	Normal	Absent	Absent	Absent	8.6	Acceptable	Good
43	OD	F	21	NA	European Caucasian	Born		11CC	CL Wear	OS	4	25	0	0	0	3	2	1	2	2	3	3	3	3	22	12	45.8333	0	0	0	0	0	0	0	0	0	0	0	0	0	0	0	Normal	Absent	Absent	Absent	11	Acceptable	Good
43	OS	F	21	NA	European Caucasian	Born		11CC	CL Wear	OS	4	25	0	0	0	3	2	1	2	2	3	3	3	3	22	12	45.8333	0	0	0	0	0	0	0	0	0	0	0	0	0	0	0	Normal	Absent	Absent	Absent	10.2	Acceptable	Good
44	OD	F	28	A	Chinese, Japanese, Korean, Vietnamese, Taiwanese	Born		20CA	CL Wear	OS	4	25	0	0	1	0	0	0	0	0	0	0		1	2	11	4.54545	0	0	0	0	0	0	0	0	0	0	0	0	0	0	0	Normal	Absent	Absent	Absent	10.4	Acceptable	Good
44	OS	F	28	A	Chinese, Japanese, Korean, Vietnamese, Taiwanese	Born		20CA	CL Wear	OS	4	20	0	0	1	0	0	0	0	0	0	0		1	2	11	4.54545	0	0	0	2.5	0.5	1	0	0	0	0	0	0	0	0	0	Normal	Absent	Absent	Absent	11	Acceptable	Good
45	OD	F	19	A	Chinese, Japanese, Korean, Vietnamese, Taiwanese	Born		21CA	CL Wear	OD	4	25	1	0	1	1	1	0	0	0	1	0			5	10	12.5	0	0	0	0	0	0	0	0	0	0	0	0	0	0	0	Normal	Absent	Absent	Absent	10.4	Acceptable	Good
45	OS	F	19	A	Chinese, Japanese, Korean, Vietnamese, Taiwanese	Born		21CA	CL Wear	OD	4	20	1	0	1	1	1	0	0	0	1	0			5	10	12.5	0	0	0	0	0	0	0	0	0	0	0	0	0	0	0	Normal	Absent	Absent	Absent	10.4	Acceptable	Good
46	OD	F	19	A	Chinese, Japanese, Korean, Vietnamese, Taiwanese	Born		8NA	Neo	OD	1	20	0	0	0	1	0	0	0	0	0	0		0	1	11	2.27273	0	0	0	0	0	0	0	0	0	2.5	0.5	1	0	0	0	Normal	Absent	Absent	Absent	8.4	Acceptable	Good
46	OS	F	19	A	Chinese, Japanese, Korean, Vietnamese, Taiwanese	Born		8NA	Neo	OD	1	32	0	0	0	1	0	0	0	0	0	0		0	1	11	2.27273	0	0	0	0	0	0	0	0	0	0	0	0	0	0	0	Normal	Absent	Absent	Absent	9	Acceptable	Good
47	OD	M	26	NA	European Caucasian	Born		12CC	CL Wear	OS	4	20	0	0	0	0	0	0	0	0	0			0	0	10	0	0	0	0	0	0	0	0	0	0	0	0	0	0	0	0	Normal	Absent	Absent	Absent	9.4	Acceptable	Good
47	OS	M	26	NA	European Caucasian	Born		12CC	CL Wear	OS	4	20	0	0	0	0	0	0	0	0	0			0	0	10	0	0	0	0	0	0	0	0	0	0	0	0	0	0	0	0	Normal	Absent	Absent	Absent	9	Unacceptable	Good
48	OD	F	23	A	Chinese, Japanese, Korean, Vietnamese, Taiwanese	Born		22CA	CL Wear	OS	4	20	1	0	1	1	1	0	0	0	0		0	0	4	11	9.09091	0	0	0	0	0	0	0	0	0	0	0	0	0	0	0	Normal	Absent	Absent	Absent	8.6	Acceptable	Good
48	OS	F	23	A	Chinese, Japanese, Korean, Vietnamese, Taiwanese	Born		22CA	CL Wear	OS	4	25	1	0	1	1	1	0	0	0	0		0	0	4	11	9.09091	0	0	0	0	0	0	0	0	0	0	0	0	0	0	0	Normal	Absent	Absent	Absent	9.4	Acceptable	Good
49	OD	F	22	NA	European Caucasian	Born		13CC	CL Wear	OD	1	25	0	0	0	0	0	0		0	0	1	0		1	10	2.5	0	0	0	0	0	0	0	0	0	0	0	0	0	0	0	Normal	Absent	Absent	Absent	10.4	Acceptable	Good
49	OS	F	22	NA	European Caucasian	Born		13CC	CL Wear	OD	1	25	0	0	0	0	0	0		0	0	1	0		1	10	2.5	0	0	0	0	0	0	0	0	0	2	0.5	1	0	0	0	Normal	Absent	Absent	Absent	10.2	Acceptable	Good
50	OD	F	31	NA	European Caucasian	Born		14CC	CL Wear	OS	4	20	1	0	0	0	0	0	1	0		0	0	0	2	11	4.54545	0	0	0	0	0	0	0	0	0	0	0	0	0	0	0	Normal	Absent	Absent	Absent	9	Acceptable	Good
50	OS	F	31	NA	European Caucasian	Born		14CC	CL Wear	OS	4	20	1	0	0	0	0	0	1	0		0	0	0	2	11	4.54545	0	0	0	0	0	0	0	0	0	0	0	0	0	0	0	Normal	Absent	Absent	Absent	9.4	Acceptable	Good
51	OD	F	21	A	Chinese, Japanese, Korean, Vietnamese, Taiwanese	Immigrated	4	23CA	CL Wear	OS	4	25	1	0	0	0	0	0	0	0	0	0			1	10	2.5	0	0	0	0	0	0	0	0	0	0	0	0	0	0	0	Normal	Absent	Absent	Absent	9.6	Acceptable	Good
51	OS	F	21	A	Chinese, Japanese, Korean, Vietnamese, Taiwanese	Immigrated	4	23CA	CL Wear	OS	4	25	1	0	0	0	0	0	0	0	0	0			1	10	2.5	0	0	0	0	0	0	0	0	0	0	0	0	0	0	0	Normal	Absent	Absent	Absent	9	Acceptable	Good
52	OD	F	25	NA	European Caucasian	Born		15CC	CL Wear	OD	1	20	1	0	0	0	0	1	2	0	0	0	0	0	4	12	8.33333	0	0	0	0	0	0	0	0	0	0	0	0	0	0	0	Normal	Absent	Absent	Absent	9.4	Unacceptable	Good
52	OS	F	25	NA	European Caucasian	Born		15CC	CL Wear	OD	1	20	1	0	0	0	0	1	2	0	0	0	0	0	4	12	8.33333	0	0	0	0	0	0	0	0	0	1	0.5	1	1	0.5	1	Normal	Absent	Absent	Present	9.4	Acceptable	Good
53	OD	F	21	NA	European Caucasian	Born		7NC	Neo	OD	1	20	1	1	0	0	0	0		0	0	1	0	0	3	11	6.81818	0	0	0	0	0	0	0	0	0	0	0	0	1	0.5	1	Normal	Absent	Absent	Absent	10.4	Acceptable	Good
53	OS	F	21	NA	European Caucasian	Born		7NC	Neo	OD	1	20	1	1	0	0	0	0		0	0	1	0	0	3	11	6.81818	0	0	0	0	0	0	0	0	0	0	0	0	0	0	0	Normal	Absent	Absent	Absent	10	Acceptable	Good
54	OD	F	22	NA	European Caucasian	Born		16CC	CL Wear	OD	4	32	1	0	1	0	3	0		0	0	1	0	0	6	11	13.6364	0	0	0	0	0	0	0	0	0	0	0	0	0	0	0	Normal	Absent	Absent	Absent	12.4	Acceptable	Good
54	OS	F	22	NA	European Caucasian	Born		16CC	CL Wear	OD	4	32	1	0	1	0	3	0		0	0	1	0	0	6	11	13.6364	0	0	0	0	0	0	0	0	0	0	0	0	0	0	0	Normal	Absent	Absent	Absent	12	Acceptable	Good
55	OD	M	19	NA	European Caucasian	Born		8NC	Neo	OD	1	20	0	0	0	0	0	0		0	0	0	0	0	0	11	0	0	0	0	0	0	0	0	0	0	0	0	0	0	0	0	Normal	Absent	Absent	Absent	9.6	Acceptable	Good
55	OS	M	19	NA	European Caucasian	Born		8NC	Neo	OD	1	20	0	0	0	0	0	0		0	0	0	0	0	0	11	0	0	0	0	0	0	0	0	0	0	0	0	0	0	0	0	Normal	Absent	Absent	Absent	9.8	Acceptable	Good
56	OD	F	21	NA	European Caucasian	Born		9NC	Neo	OS	1	20	1	0	0	0	0	0	0	0	0	0	0	0	1	12	2.08333	0	0	0	0	0	0	0	0	0	0	0	0	0	0	0	Normal	Absent	Absent	Absent	9	Acceptable	Good
56	OS	F	21	NA	European Caucasian	Born		9NC	Neo	OS	1	20	1	0	0	0	0	0	0	0	0	0	0	0	1	12	2.08333	0	0	0	0	0	0	0	0	0	0	0	0	0	0	0	Normal	Absent	Absent	Absent	9.2	Acceptable	Good
57	OD	M	22	A	Chinese, Japanese, Korean, Vietnamese, Taiwanese	Immigrated	2	9NA	Neo	OD	1	20	1	0	0	0	1	0		0	0	0	0	0	2	11	4.54545	0	0	0	0	0	0	0	0	0	0	0	0	0	0	0	Normal	Absent	Absent	Absent	8.2	Acceptable	Good
57	OS	M	22	A	Chinese, Japanese, Korean, Vietnamese, Taiwanese	Immigrated	2	9NA	Neo	OD	1	20	1	0	0	0	1	0		0	0	0	0	0	2	11	4.54545	0	0	0	0	0	0	0	0	0	0	0	0	0	0	0	Normal	Absent	Absent	Absent	8.8	Acceptable	Good
58	OD	F	21	A	Chinese, Japanese, Korean, Vietnamese, Taiwanese	Born		24CA	CL Wear	OD	1	25	0	0	0	0	0	0	0	0	0	0	0	0	0	12	0	0	0	0	0	0	0	0	0	0	0	0	0	0	0	0	Normal	Absent	Absent	Absent	12	Acceptable	Good
58	OS	F	21	A	Chinese, Japanese, Korean, Vietnamese, Taiwanese	Born		24CA	CL Wear	OD	1	32	0	0	0	0	0	0	0	0	0	0	0	0	0	12	0	0	0	0	0	0	0	0	0	0	0	0	0	0	0	0	Normal	Absent	Absent	Absent	12	Acceptable	Good
59	OD	F	26	A	Chinese, Japanese, Korean, Vietnamese, Taiwanese	Born		25CA	CL Wear	OS	2	20	0	0	1	1	1	0	0	0		1	0	0	4	11	9.09091	0	0	0	0	0	0	0	0	0	0	0	0	0	0	0	Normal	Absent	Absent	Present	9.6	Acceptable	Good
59	OS	F	26	A	Chinese, Japanese, Korean, Vietnamese, Taiwanese	Born		25CA	CL Wear	OS	2	25	0	0	1	1	1	0	0	0		1	0	0	4	11	9.09091	0	0	0	0	0	0	0	0	0	0	0	0	0	0	0	Normal	Absent	Absent	Absent	9.6	Acceptable	Good
60	OD	F	25	A	Chinese, Japanese, Korean, Vietnamese, Taiwanese	Born		10NA	Neo	OS	1	20	1	0	0	0	0	0	0	0	0		0	1	2	11	4.54545	0	0	0	0	0	0	0	0	0	0	0	0	2.5	0.5	1	Normal	Absent	Absent	Absent	10.6	Acceptable	Good
60	OS	F	25	A	Chinese, Japanese, Korean, Vietnamese, Taiwanese	Born		10NA	Neo	OS	1	20	1	0	0	0	0	0	0	0	0		0	1	2	11	4.54545	0	0	0	0	0	0	0	0	0	0	0	0	0	0	0	Normal	Absent	Absent	Absent	10.6	Acceptable	Good
61	OD	F	23	A	Chinese, Japanese, Korean, Vietnamese, Taiwanese	Other		26CA	CL Wear	OD	2	32	1	1	1	1	1	0	0	0	0	1	0	1	7	12	14.5833	0	0	0	0	0	0	0	0	0	0	0	0	0	0	0	Normal	Absent	Absent	Present	10.4	Acceptable	Good
61	OS	F	23	A	Chinese, Japanese, Korean, Vietnamese, Taiwanese	Other		26CA	CL Wear	OD	2	32	1	1	1	1	1	0	0	0	0	1	0	1	7	12	14.5833	0	0	0	0	0	0	0	0	0	0	0	0	0	0	0	Normal	Absent	Absent	Absent	10.4	Acceptable	Good
62	OD	F	21	A	Chinese, Japanese, Korean, Vietnamese, Taiwanese	Other		27CA	CL Wear	OS	4	20	1	1	1	0	0	1		0		2			6	8	18.75	0	0	0	0	0	0	0	0	0	0	0	0	0	0	0	Normal	Absent	Absent	Absent	7.6	Acceptable	Good
62	OS	F	21	A	Chinese, Japanese, Korean, Vietnamese, Taiwanese	Other		27CA	CL Wear	OS	4	20	1	1	1	0	0	1		0		2			6	8	18.75	0	0	0	0	0	0	0	0	0	0	0	0	0	0	0	Normal	Absent	Absent	Absent	8	Unacceptable	Good
63	OD	M	19	NA	European Caucasian	Born		17CC	CL Wear	OS	1	32	0	0	1	0	0	0	0	0		0	0	0	1	11	2.27273	0	0	0	0	0	0	0	0	0	0	0	0	0	0	0	Normal	Absent	Absent	Present	9	Acceptable	Good
63	OS	M	19	NA	European Caucasian	Born		17CC	CL Wear	OS	1	32	0	0	1	0	0	0	0	0		0	0	0	1	11	2.27273	0	0	0	0	0	0	0	0	0	0	0	0	0	0	0	Normal	Absent	Absent	Absent	8.6	Acceptable	Good
64	OD	F	26	NA	European Caucasian	Born		18CC	CL Wear	OS	4	20	0	0	0	0	0	0	0	0	0	1	1	0	2	12	4.16667	0	0	0	0	0	0	0	0	0	0	0	0	0	0	0	Normal	Absent	Absent	Absent	8	Acceptable	Good
64	OS	F	26	NA	European Caucasian	Born		18CC	CL Wear	OS	4	25	0	0	0	0	0	0	0	0	0	1	1	0	2	12	4.16667	0	0	0	0	0	0	0	0	0	0	0	0	0	0	0	Normal	Absent	Absent	Absent	7.8	Unacceptable	Good
65	OD	F	21	A	Chinese, Japanese, Korean, Vietnamese, Taiwanese	Born		28CA	CL Wear	OS	4	20	0	0	0	0	0	0		0	0	1	0	0	1	11	2.27273	0	0	0	0	0	0	0	0	0	0	0	0	0	0	0	Normal	Absent	Absent	Absent	8.6	Acceptable	Good
65	OS	F	21	A	Chinese, Japanese, Korean, Vietnamese, Taiwanese	Born		28CA	CL Wear	OS	4	20	0	0	0	0	0	0		0	0	1	0	0	1	11	2.27273	0	0	0	0	0	0	0	0	0	0	0	0	0	0	0	Normal	Absent	Absent	Absent	8.2	Acceptable	Good
66	OD	F	34	NA	European Caucasian	Born		19CC	CL Wear	OS	4	25	0	0	1	0	0	0		0	0	0		2	3	10	7.5	0	0	0	0	0	0	0	0	0	0	0	0	0	0	0	Normal	Absent	Absent	Absent	9.8	Acceptable	Good
66	OS	F	34	NA	European Caucasian	Born		19CC	CL Wear	OS	4	20	0	0	1	0	0	0		0	0	0		2	3	10	7.5	0	0	0	0	0	0	0	0	0	0	0	0	0	0	0	Normal	Absent	Absent	Absent	10.2	Acceptable	Good
67	OD	F	21	A	Chinese, Japanese, Korean, Vietnamese, Taiwanese	Born		29CA	CL Wear	OD	2	20	0	0	0	0	0	0	0	0	0	1	1	1	3	12	6.25	0	0	0	0	0	0	0	0	0	0	0	0	0	0	0	Normal	Absent	Absent	Absent	9.4	Acceptable	Good
67	OS	F	21	A	Chinese, Japanese, Korean, Vietnamese, Taiwanese	Born		29CA	CL Wear	OD	2	20	0	0	0	0	0	0	0	0	0	1	1	1	3	12	6.25	0	0	0	0	0	0	0	0	0	0	0	0	0	0	0	Normal	Absent	Absent	Absent	9	Acceptable	Good
68	OD	F	19	A	Chinese, Japanese, Korean, Vietnamese, Taiwanese	Other		11NA	Neo	OS	2	25	3	0	0	1	1	0		1		0	0	0	6	10	15	0	0	0	0	0	0	0	0	0	0	0	0	0	0	0	Normal	Absent	Absent	Absent	9.2	Acceptable	Good
68	OS	F	19	A	Chinese, Japanese, Korean, Vietnamese, Taiwanese	Other		11NA	Neo	OS	2	20	3	0	0	1	1	0		1		0	0	0	6	10	15	0	0	0	2	0.5	1	0	0	0	0	0	0	0	0	0	Abnormal	Absent	Absent	Absent	10	Acceptable	Good
69	OD	F	21	A	Chinese, Japanese, Korean, Vietnamese, Taiwanese	Born		12NA	Neo	OD	1	20	0	1	0	0	0	0		0	0	1	0	0	2	11	4.54545	0	0	0	0	0	0	0	0	0	0	0	0	0	0	0	Normal	Absent	Absent	Absent	8.4	Acceptable	Good
69	OS	F	21	A	Chinese, Japanese, Korean, Vietnamese, Taiwanese	Born		12NA	Neo	OD	1	20	0	1	0	0	0	0		0	0	1	0	0	2	11	4.54545	0	0	0	0	0	0	0	0	0	0	0	0	0	0	0	Normal	Absent	Absent	Absent	8.4	Acceptable	Good
70	OD	F	21	A	Chinese, Japanese, Korean, Vietnamese, Taiwanese	Immigrated	12	30CA	CL Wear	OS	4	50	1	0	2	1	0	0	0	0	0	0	0	0	4	12	8.33333	0	0	0	0	0	0	0	0	0	0	0	0	1	0.5	1	Normal	Absent	Absent	Absent	10.2	Acceptable	Good
70	OS	F	21	A	Chinese, Japanese, Korean, Vietnamese, Taiwanese	Immigrated	12	30CA	CL Wear	OS	4	50	1	0	2	1	0	0	0	0	0	0	0	0	4	12	8.33333	0	0	0	0	0	0	0	0	0	0	0	0	1	1	1	Normal	Absent	Absent	Present	10	Acceptable	Good
71	OD	F	23	A	Chinese, Japanese, Korean, Vietnamese, Taiwanese	Immigrated	10	13NA	Neo	OS	3	20	0	1	0	1	0	0	0	0	0	1	0	0	3	12	6.25	0	0	0	0	0	0	0	0	0	0	0	0	0	0	0	Normal	Absent	Absent	Absent	10.2	Acceptable	Good
71	OS	F	23	A	Chinese, Japanese, Korean, Vietnamese, Taiwanese	Immigrated	10	13NA	Neo	OS	3	20	0	1	0	1	0	0	0	0	0	1	0	0	3	12	6.25	0	0	0	0	0	0	0	0	0	0	0	0	0	0	0	Normal	Absent	Absent	Absent	10.6	Acceptable	Good
72	OD	F	31	A	Chinese, Japanese, Korean, Vietnamese, Taiwanese	Immigrated	20	14NA	Neo	OD	4	20	1	0	0	0	0	1		1	1		1	1	6	10	15	0	0	0	0	0	0	0	0	0	0	0	0	0	0	0	Normal	Absent	Absent	Absent	9.8	Acceptable	Good
72	OS	F	31	A	Chinese, Japanese, Korean, Vietnamese, Taiwanese	Immigrated	20	14NA	Neo	OD	4	20	1	0	0	0	0	1		1	1		1	1	6	10	15	0	0	0	0	0	0	0	0	0	0	0	0	0	0	0	Normal	Absent	Absent	Absent	10	Acceptable	Good
73	OD	F	29	A	Chinese, Japanese, Korean, Vietnamese, Taiwanese	Born		31CA	CL Wear	OD	2	20	0	0	0	0	0	0	0	0	0	0	0	0	0	12	0	0	0	0	0	0	0	0	0	0	0	0	0	0	0	0	Normal	Absent	Absent	Absent	10.6	Unacceptable	Good
73	OS	F	29	A	Chinese, Japanese, Korean, Vietnamese, Taiwanese	Born		31CA	CL Wear	OD	2	20	0	0	0	0	0	0	0	0	0	0	0	0	0	12	0	0	0	0	0	0	0	0	0	0	0	0	0	0	0	0	Normal	Absent	Absent	Absent	10.4	Acceptable	Good
74	OD	F	19	A	Chinese, Japanese, Korean, Vietnamese, Taiwanese	Immigrated	14	32CA	CL Wear	OD	4	25	0	0	0	0	0	0		0	0	1		0	1	10	2.5	0	0	0	0	0	0	0	0	0	0	0	0	0	0	0	Normal	Absent	Absent	Absent	11.4	Acceptable	Good
74	OS	F	19	A	Chinese, Japanese, Korean, Vietnamese, Taiwanese	Immigrated	14	32CA	CL Wear	OD	4	25	0	0	0	0	0	0		0	0	1		0	1	10	2.5	0	0	0	0	0	0	0	0	0	0	0	0	0	0	0	Normal	Absent	Absent	Absent	11.4	Acceptable	Good
75	OD	F	24	NA	European Caucasian	Born		20CC	CL Wear	OD	1	32	0	0	1	0	0	0	0	0	0		1	0	2	11	4.54545	0	0	0	0	0	0	0	0	0	0	0	0	0	0	0	Normal	Absent	Absent	Absent	12	Acceptable	Good
75	OS	F	24	NA	European Caucasian	Born		20CC	CL Wear	OD	1	25	0	0	1	0	0	0	0	0	0		1	0	2	11	4.54545	0	0	0	0	0	0	0	0	0	0	0	0	0	0	0	Normal	Absent	Absent	Absent	12	Acceptable	Good
76	OD	F	20	A	Chinese, Japanese, Korean, Vietnamese, Taiwanese	Born		33CA	CL Wear	OS	4	20	0	0	1	1	0	0	0	0	0	0	0	0	2	12	4.16667	0	0	0	0	0	0	0	0	0	0	0	0	0	0	0	Normal	Absent	Absent	Absent	9.4	Acceptable	Good
76	OS	F	20	A	Chinese, Japanese, Korean, Vietnamese, Taiwanese	Born		33CA	CL Wear	OS	4	20	0	0	1	1	0	0	0	0	0	0	0	0	2	12	4.16667	0	0	0	0	0	0	0	0	0	0	0	0	0	0	0	Normal	Absent	Absent	Absent	9.6	Unacceptable	Good
77	OD	F	19	A	Chinese, Japanese, Korean, Vietnamese, Taiwanese	Other		34CA	CL Wear	OD	4	32	1	2	1	0	0	2		2		2	2	0	12	10	30	0	0	0	0	0	0	0	0	0	0	0	0	0	0	0	Normal	Absent	Absent	Absent	8.4	Acceptable	Good
77	OS	F	19	A	Chinese, Japanese, Korean, Vietnamese, Taiwanese	Other		34CA	CL Wear	OD	4	32	1	2	1	0	0	2		2		2	2	0	12	10	30	0	0	0	0	0	0	0	0	0	0	0	0	0	0	0	Normal	Absent	Absent	Absent	8.8	Acceptable	Good
78	OD	F	25	A	Chinese, Japanese, Korean, Vietnamese, Taiwanese	Immigrated	11	35CA	CL Wear	OS	4	20	0	1	0	0	0	0		0	0	1	1	1	4	11	9.09091	0	0	0	0	0	0	0	0	0	0	0	0	0	0	0	Normal	Absent	Absent	Absent	12.6	Acceptable	Good
78	OS	F	25	A	Chinese, Japanese, Korean, Vietnamese, Taiwanese	Immigrated	11	35CA	CL Wear	OS	4	20	0	1	0	0	0	0		0	0	1	1	1	4	11	9.09091	0	0	0	0	0	0	0	0	0	0	0	0	0	0	0	Normal	Absent	Absent	Absent	12.6	Acceptable	Good
79	OD	F	24	NA	European Caucasian	Born		21CC	CL Wear	OS	4	20	1	0	0	1	1	0	0	0	0	1	1	2	7	12	14.5833	0	0	0	0	0	0	0	0	0	0	0	0	0	0	0	Normal	Absent	Absent	Present	9.8	Acceptable	Good
79	OS	F	24	NA	European Caucasian	Born		21CC	CL Wear	OS	4	20	1	0	0	1	1	0	0	0	0	1	1	2	7	12	14.5833	0	0	0	0	0	0	0	0	0	0	0	0	0	0	0	Normal	Absent	Absent	Absent	10	Acceptable	Good
80	OD	F	20	A	Chinese, Japanese, Korean, Vietnamese, Taiwanese
80	OS	F	20	A	Chinese, Japanese, Korean, Vietnamese, Taiwanese
81	OD	M	19	A	Chinese, Japanese, Korean, Vietnamese, Taiwanese	Born		36CA	CL Wear	OD	4		1	0	0	1	0	0		1	2	1	1	1	8	11	18.1818
81	OS	M	19	A	Chinese, Japanese, Korean, Vietnamese, Taiwanese	Born		36CA	CL Wear	OD	4		1	0	0	1	0	0		1	2	1	1	1	8	11	18.1818
82	OD	F	21	A	Chinese, Japanese, Korean, Vietnamese, Taiwanese	Born		37CA	CL Wear	OD	4	32	1	0	1	0	0	0	0	0	0	1	0	0	3	12	6.25	0	0	0	0	0	0	0	0	0	0	0	0	0	0	0	Normal	Absent	Absent	Absent	10.2	Acceptable	Good
82	OS	F	21	A	Chinese, Japanese, Korean, Vietnamese, Taiwanese	Born		37CA	CL Wear	OD	4	20	1	0	1	0	0	0	0	0	0	1	0	0	3	12	6.25	0	0	0	0	0	0	0	0	0	2	1	1	0	0	0	Normal	Absent	Absent	Absent	10.6	Acceptable	Good
83	OD	F	23	A	Chinese, Japanese, Korean, Vietnamese, Taiwanese	Born		38CA	CL Wear	OS	3	25	0	0	1	0	0	0	0	0	0			0	1	10	2.5	0	0	0	0	0	0	0	0	0	0	0	0	0	0	0	Normal	Absent	Absent	Absent	9	Acceptable	Good
83	OS	F	23	A	Chinese, Japanese, Korean, Vietnamese, Taiwanese	Born		38CA	CL Wear	OS	3	20	0	0	1	0	0	0	0	0	0			0	1	10	2.5	0	0	0	0	0	0	0	0	0	0	0	0	0	0	0	Normal	Absent	Absent	Absent	9.4	Acceptable	Good
84	OD	M	22	A	Chinese, Japanese, Korean, Vietnamese, Taiwanese	Born		39CA	CL Wear	OD	4	20	1	0	0	0	0	0	0	0	0	0	0	0	1	12	2.08333	0	0	0	0	0	0	0	0	0	0	0	0	0	0	0	Abnormal	Absent	Absent	Absent	8.6	Acceptable	Good
84	OS	M	22	A	Chinese, Japanese, Korean, Vietnamese, Taiwanese	Born		39CA	CL Wear	OD	4	20	1	0	0	0	0	0	0	0	0	0	0	0	1	12	2.08333	0	0	0	0	0	0	0	0	0	0	0	0	0	0	0	Normal	Absent	Absent	Absent	8.4	Acceptable	Good
85	OD	F	18	NA	European Caucasian	Born		22CC	CL Wear	OS	4	20	0	0	0	1	1	0		1				0	3	8	9.375	0	0	0	0	0	0	0	0	0	0	0	0	0	0	0	Normal	Absent	Absent	Absent	13	Acceptable	Good
85	OS	F	18	NA	European Caucasian	Born		22CC	CL Wear	OS	4	20	0	0	0	1	1	0		1				0	3	8	9.375	0	0	0	0	0	0	0	0	0	0	0	0	0	0	0	Normal	Absent	Absent	Absent	13.4	Unacceptable	Good
86	OD	F	18	A	Chinese, Japanese, Korean, Vietnamese, Taiwanese	Born		40CA	CL Wear	OD	4	20	1	0	0	2	1	1		0	0	2	1	2	10	11	22.7273	0	0	0	0	0	0	0	0	0	0	0	0	0	0	0	Normal	Absent	Absent	Absent	8.2	Acceptable	Good
86	OS	F	18	A	Chinese, Japanese, Korean, Vietnamese, Taiwanese	Born		40CA	CL Wear	OD	4	20	1	0	0	2	1	1		0	0	2	1	2	10	11	22.7273	0	0	0	0	0	0	0	0	0	0	0	0	1	0.5	1	Abnormal	Absent	Absent	Absent	8.6	Acceptable	Good
87	OD	F	23	A	Chinese, Japanese, Korean, Vietnamese, Taiwanese	Born		41CA	CL Wear	OS	4	20	0	1	0	0	0	0	0	1					2	8	6.25	0	0	0	0	0	0	0	0	0	2	0.5	1	0	0	0	Normal	Absent	Absent	Absent	10.8	Acceptable	Good
87	OS	F	23	A	Chinese, Japanese, Korean, Vietnamese, Taiwanese	Born		41CA	CL Wear	OS	4	20	0	1	0	0	0	0	0	1					2	8	6.25	0	0	0	0	0	0	0	0	0	2	0.5	1	0	0	0	Normal	Absent	Absent	Absent	11.2	Acceptable	Good
88	OD	F	20	A	Chinese, Japanese, Korean, Vietnamese, Taiwanese	Born		42CA	CL Wear	OS	4	32	0	0	1	0	0	0		0	1	0	0	0	2	11	4.54545	2	1	1	0	0	0	2	1	1	0	0	0	0	0	0	Normal	Absent	Absent	Absent	9	Acceptable	Good
88	OS	F	20	A	Chinese, Japanese, Korean, Vietnamese, Taiwanese	Born		42CA	CL Wear	OS	4	32	0	0	1	0	0	0		0	1	0	0	0	2	11	4.54545	0	0	0	0	0	0	0	0	0	0	0	0	1.5	1.5	1	Normal	Absent	Absent	Absent	9	Acceptable	Good
89	OD	M	20	NA	European Caucasian	Born		10NC	Neo	OS	1	20	1	0	0	0	0	0		0	0	0	0	0	1	11	2.27273	0	0	0	0	0	0	0	0	0	0	0	0	0	0	0	Normal	Absent	Absent	Absent	11	Acceptable	Good
89	OS	M	20	NA	European Caucasian	Born		10NC	Neo	OS	1	20	1	0	0	0	0	0		0	0	0	0	0	1	11	2.27273	0	0	0	0	0	0	0	0	0	0	0	0	0	0	0	Normal	Absent	Absent	Absent	11.2	Unacceptable	Good
90	OD	M	27	A	Chinese, Japanese, Korean, Vietnamese, Taiwanese	Born		43CA	CL Wear	OD	1	20	0	0	0	0	0	0	0	0	0	0	0	0	0	12	0	0	0	0	0	0	0	0	0	0	0	0	0	0	0	0	Normal	Absent	Absent	Present	10.2	Unacceptable	Good
90	OS	M	27	A	Chinese, Japanese, Korean, Vietnamese, Taiwanese	Born		43CA	CL Wear	OD	1	32	0	0	0	0	0	0	0	0	0	0	0	0	0	12	0	0	0	0	0	0	0	0	0	0	0	0	0	0	0	0	Normal	Absent	Absent	Absent	9.8	Unacceptable	Good
91	OD	F	21	NA	Arabic, Middle-Eastern	Born		23CC	CL Wear	OS	2		0	0	0	0	0	1	1	1	0	1		0	4	11	9.09091
91	OS	F	21	NA	Arabic, Middle-Eastern	Born		23CC	CL Wear	OS	2		0	0	0	0	0	1	1	1	0	1		0	4	11	9.09091
92	OD	F	24	A	Chinese, Japanese, Korean, Vietnamese, Taiwanese	Immigrated	8	44CA	CL Wear	OS	4	20	2	2	1	2	0	1	1	1	1	3	3	3	20	12	41.6667	0	0	0	0	0	0	0	0	0	0	0	0	0	0	0	Normal	Absent	Absent	Absent	9.6	Acceptable	Good
92	OS	F	24	A	Chinese, Japanese, Korean, Vietnamese, Taiwanese	Immigrated	8	44CA	CL Wear	OS	4	20	2	2	1	2	0	1	1	1	1	3	3	3	20	12	41.6667	0	0	0	0	0	0	0	0	0	0	0	0	0	0	0	Normal	Absent	Absent	Absent	9.6	Unacceptable	Good
93	OD	M	18	NA	European Caucasian	Born		24CC	CL Wear	OD	3	20	1	0	1	1	1	0		0	0	0		0	4	10	10	0	0	0	0	0	0	0	0	0	0	0	0	0	0	0	Normal	Absent	Absent	Absent	11.4	Unacceptable	Good
93	OS	M	18	NA	European Caucasian	Born		24CC	CL Wear	OD	3	20	1	0	1	1	1	0		0	0	0		0	4	10	10	0	0	0	0	0	0	0	0	0	0	0	0	0	0	0	Normal	Absent	Absent	Absent	11	Acceptable	Good
94	OD	F	24	A	Chinese, Japanese, Korean, Vietnamese, Taiwanese	Born		45CA	CL Wear	OD	4	20	0	2	0	1	0	1	0	1	0	1	0	1	7	12	14.5833	0	0	0	0	0	0	0	0	0	0	0	0	0	0	0	Normal	Absent	Absent	Absent	9.8	Acceptable	Good
94	OS	F	24	A	Chinese, Japanese, Korean, Vietnamese, Taiwanese	Born		45CA	CL Wear	OD	4	20	0	2	0	1	0	1	0	1	0	1	0	1	7	12	14.5833	0	0	0	0	0	0	0	0	0	0	0	0	0	0	0	Normal	Absent	Absent	Absent	10	Acceptable	Good
95	OD	F	23	A	Chinese, Japanese, Korean, Vietnamese, Taiwanese	Immigrated	6	15NA	Neo	OS	2	20	0	0	0	0	0	0		0	0			0	0	9	0	0	0	0	0	0	0	0	0	0	0	0	0	0	0	0	Normal	Absent	Absent	Absent	10.4	Acceptable	Good
95	OS	F	23	A	Chinese, Japanese, Korean, Vietnamese, Taiwanese	Immigrated	6	15NA	Neo	OS	2	20	0	0	0	0	0	0		0	0			0	0	9	0	0	0	0	0	0	0	0	0	0	0	0	0	0	0	0	Normal	Absent	Absent	Absent	10.2	Acceptable	Good
96	OD	F	20	A	Chinese, Japanese, Korean, Vietnamese, Taiwanese	Born		46CA	CL Wear	OS	4	40	0	1	0	0	0	0		0	0	0	0	0	1	11	2.27273	0	0	0	0	0	0	0	0	0	0	0	0	1	1	1	Normal	Absent	Absent	Absent	10.4	Acceptable	Good
96	OS	F	20	A	Chinese, Japanese, Korean, Vietnamese, Taiwanese	Born		46CA	CL Wear	OS	4	50	0	1	0	0	0	0		0	0	0	0	0	1	11	2.27273	0	0	0	0	0	0	0	0	0	0	0	0	0	0	0	Normal	Absent	Absent	Absent	10.4	Acceptable	Good
97	OD	M	25	A	Chinese, Japanese, Korean, Vietnamese, Taiwanese	Born		47CA	CL Wear	OS	4	20	0	1	0	1	1	1	1	1	1			2	9	10	22.5	0	0	0	0	0	0	0	0	0	0	0	0	0	0	0	Normal	Absent	Absent	Absent	12	Acceptable	Good
97	OS	M	25	A	Chinese, Japanese, Korean, Vietnamese, Taiwanese	Born		47CA	CL Wear	OS	4	20	0	1	0	1	1	1	1	1	1			2	9	10	22.5	0	0	0	0	0	0	0	0	0	0	0	0	0	0	0	Normal	Absent	Absent	Absent	12.8	Unacceptable	Good
98	OD	M	24	A	Chinese, Japanese, Korean, Vietnamese, Taiwanese	Born		48CA	CL Wear	OD	4	20	0	0	0	0	0	0	0	0	0		0	0	0	11	0	0	0	0	0	0	0	0	0	0	0	0	0	0	0	0	Normal	Absent	Absent	Absent	9.4	Acceptable	Good
98	OS	M	24	A	Chinese, Japanese, Korean, Vietnamese, Taiwanese	Born		48CA	CL Wear	OD	4	20	0	0	0	0	0	0	0	0	0		0	0	0	11	0	0	0	0	0	0	0	0	0	0	0	0	0	0	0	0	Normal	Absent	Absent	Absent	9.6	Acceptable	Good
99	OD	F	27	NA	European Caucasian	Born		25CC	CL Wear	OS	1	25	0	0	0	1	0	0	0	0		0		0	1	10	2.5	0	0	0	0	0	0	0	0	0	0	0	0	0	0	0	Normal	Absent	Absent	Absent	11.6	Acceptable	Good
99	OS	F	27	NA	European Caucasian	Born		25CC	CL Wear	OS	1	20	0	0	0	1	0	0	0	0		0		0	1	10	2.5	0	0	0	0	0	0	0	0	0	0	0	0	0	0	0	Normal	Absent	Absent	Absent	11.6	Unacceptable	Good
100	OD	M	19	A	Chinese, Japanese, Korean, Vietnamese, Taiwanese	Born		49CA	CL Wear	OS	4	20	0	0	0	0	0	0		0	0	0			0	9	0	0	0	0	0	0	0	0	0	0	0	0	0	0	0	0	Normal	Absent	Absent	Absent	7.6	Acceptable	Good
100	OS	M	19	A	Chinese, Japanese, Korean, Vietnamese, Taiwanese	Born		49CA	CL Wear	OS	4	20	0	0	0	0	0	0		0	0	0			0	9	0	0	0	0	0	0	0	0	0	0	0	0	0	0	0	0	Normal	Absent	Absent	Absent	7.6	Unacceptable	Good
101	OD	F	19	NA	European Caucasian	Born		26CC	CL Wear	OD	4	32	4	1	1	1	1	0	1	1		0	0	0	10	11	22.7273	0	0	0	0	0	0	0	0	0	0	0	0	0	0	0	Normal	Absent	Absent	Absent	9.6	Acceptable	Good
101	OS	F	19	NA	European Caucasian	Born		26CC	CL Wear	OD	4	20	4	1	1	1	1	0	1	1		0	0	0	10	11	22.7273	0	0	0	0	0	0	0	0	0	0	0	0	0	0	0	Normal	Absent	Absent	Absent	9.4	Acceptable	Good
102	OD	F	21	NA	European Caucasian	Immigrated	4	11NC	Neo	OD	1	20	0	0	0	0	0	0	0	0	0	0	0	0	0	12	0	0	0	0	0	0	0	0	0	0	0	0	0	0	0	0	Normal	Absent	Absent	Absent	8.6	Acceptable	Good
102	OS	F	21	NA	European Caucasian	Immigrated	4	11NC	Neo	OD	1	20	0	0	0	0	0	0	0	0	0	0	0	0	0	12	0	0	0	0	0	0	0	0	0	0	0	0	0	1	1	1	Normal	Absent	Absent	Absent	8.6	Acceptable	Good
103	OD	M	18	A	Chinese, Japanese, Korean, Vietnamese, Taiwanese	Born		16NA	Neo	OS	1	25	1	0	0	1	1	0		0		0	0	0	3	10	7.5	0	0	0	0	0	0	0	0	0	0	0	0	0	0	0	Normal	Absent	Absent	Absent	11.2	Acceptable	Good
103	OS	M	18	A	Chinese, Japanese, Korean, Vietnamese, Taiwanese	Born		16NA	Neo	OS	1	20	1	0	0	1	1	0		0		0	0	0	3	10	7.5	0	0	0	0	0	0	0	0	0	0	0	0	0	0	0	Normal	Absent	Absent	Absent	11.2	Acceptable	Good
104	OD	F	30	NA	European Caucasian	Born		27CC	CL Wear	OD	4	25	1	0	1	1	1	1	0	1	1		0		7	10	17.5	0	0	0	0	0	0	0	0	0	0	0	0	0	0	0	Normal	Absent	Absent	Absent	9.4	Acceptable	Good
104	OS	F	30	NA	European Caucasian	Born		27CC	CL Wear	OD	4	20	1	0	1	1	1	1	0	1	1		0		7	10	17.5	0	0	0	0	0	0	0	0	0	0	0	0	0	0	0	Normal	Absent	Absent	Present	9	Acceptable	Good
105	OD	F	21	NA	European Caucasian	Born		28CC	CL Wear	OS	4	20	1	2	1	1	3	0		0		0	0	0	8	10	20	0	0	0	0	0	0	0	0	0	0	0	0	0	0	0	Normal	Absent	Absent	Absent	13	Unacceptable	Good
105	OS	F	21	NA	European Caucasian	Born		28CC	CL Wear	OS	4	32	1	2	1	1	3	0		0		0	0	0	8	10	20	0	0	0	0	0	0	0	0	0	0	0	0	0	0	0	Normal	Absent	Absent	Absent	12.8	Unacceptable	Good
106	OD	F	19	A	Chinese, Japanese, Korean, Vietnamese, Taiwanese	Other		17NA	Neo	OS	2	20	1	0	0	0	0	0	0	0	0			0	1	10	2.5	0	0	0	0	0	0	0	0	0	0	0	0	0	0	0	Normal	Absent	Absent	Absent	11	Acceptable	Good
106	OS	F	19	A	Chinese, Japanese, Korean, Vietnamese, Taiwanese	Other		17NA	Neo	OS	2	20	1	0	0	0	0	0	0	0	0			0	1	10	2.5	2.5	1	2	2.5	1	2	0	0	0	0	0	0	2.5	2	2	Abnormal	Absent	Absent	Absent	10	Acceptable	Good
107	OD	F	19	A	Chinese, Japanese, Korean, Vietnamese, Taiwanese	Immigrated	9	50CA	CL Wear	OD	1	40	0	0	0	0	0	0		0	0				0	8	0	0	0	0	0	0	0	0	0	0	0	0	0	0	0	0	Normal	Absent	Absent	Absent	9	Acceptable	Good
107	OS	F	19	A	Chinese, Japanese, Korean, Vietnamese, Taiwanese	Immigrated	9	50CA	CL Wear	OD	1	40	0	0	0	0	0	0		0	0				0	8	0	0	0	0	0	0	0	0	0	0	0	0	0	0	0	0	Normal	Absent	Absent	Absent	9.2	Acceptable	Good
108	OD	F	20	A	Chinese, Japanese, Korean, Vietnamese, Taiwanese	Immigrated	11	18NA	Neo	OD	1	20	1	1	0	1	0	0	0	0	0	0	1	1	5	12	10.4167	0	0	0	0	0	0	0	0	0	0	0	0	0	0	0	Normal	Absent	Absent	Absent	6.6	Acceptable	Good
108	OS	F	20	A	Chinese, Japanese, Korean, Vietnamese, Taiwanese	Immigrated	11	18NA	Neo	OD	1	20	1	1	0	1	0	0	0	0	0	0	1	1	5	12	10.4167	0	0	0	0	0	0	0	0	0	0	0	0	0	0	0	Normal	Absent	Absent	Absent	7	Acceptable	Good
109	OD	M	20	A	Chinese, Japanese, Korean, Vietnamese, Taiwanese	Other		51CA	CL Wear	OS	2	20	0	0	0	0	0	0		0	0	0	0	0	0	11	0	0	0	0	0	0	0	0	0	0	0	0	0	0	0	0	Normal	Absent	Absent	Absent	8	Acceptable	Good
109	OS	M	20	A	Chinese, Japanese, Korean, Vietnamese, Taiwanese	Other		51CA	CL Wear	OS	2	20	0	0	0	0	0	0		0	0	0	0	0	0	11	0	0	0	0	0	0	0	0	0	0	0	0	0	0	0	0	Normal	Absent	Absent	Absent	8	Acceptable	Good
110	OD	F	21	A	Chinese, Japanese, Korean, Vietnamese, Taiwanese	Born		19NA	Neo	OD	1	20	1	0	0	1	0	0		0	0	1	0	0	3	11	6.81818	0	0	0	0	0	0	0	0	0	0	0	0	2.5	2	2	Abnormal	Absent	Absent	Absent	10	Acceptable	Good
110	OS	F	21	A	Chinese, Japanese, Korean, Vietnamese, Taiwanese	Born		19NA	Neo	OD	1	20	1	0	0	1	0	0		0	0	1	0	0	3	11	6.81818	0	0	0	0	0	0	0	0	0	0	0	0	2.5	2	2	Abnormal	Absent	Absent	Absent	10.4	Acceptable	Good
111	OD	F	27	NA	European Caucasian	Born		29CC	CL Wear	OS	4	20	1	0	0	1	0	1		1	0	0	1	4	9	11	20.4545	0	0	0	0	0	0	0	0	0	0	0	0	0	0	0	Normal	Absent	Absent	Absent	9	Acceptable	Good
111	OS	F	27	NA	European Caucasian	Born		29CC	CL Wear	OS	4	25	1	0	0	1	0	1		1	0	0	1	4	9	11	20.4545	0	0	0	0	0	0	0	0	0	0	0	0	0	0	0	Normal	Absent	Absent	Absent	8.8	Acceptable	Good
112	OD	M	21	A	Chinese, Japanese, Korean, Vietnamese, Taiwanese	Other		20NA	Neo	OD	1	20	1	0	0	0	0	0		0		0	0	0	1	10	2.5	0	0	0	0	0	0	0	0	0	0	0	0	0	0	0	Normal	Absent	Absent	Absent	11
112	OS	M	21	A	Chinese, Japanese, Korean, Vietnamese, Taiwanese	Other		20NA	Neo	OD	1	20	1	0	0	0	0	0		0		0	0	0	1	10	2.5	0	0	0	0	0	0	0	0	0	0	0	0	0	0	0	Normal	Absent	Absent	Absent	10.6
113	OD	F	25	A	Chinese, Japanese, Korean, Vietnamese, Taiwanese	Born		21NA	Neo	OS	4	20	0	0	1	0	0	0		0	0	0	0	0	1	11	2.27273	0	0	0	0	0	0	0	0	0	0	0	0	0	0	0	Normal	Absent	Absent	Absent	11	Acceptable	Good
113	OS	F	25	A	Chinese, Japanese, Korean, Vietnamese, Taiwanese	Born		21NA	Neo	OS	4	20	0	0	1	0	0	0		0	0	0	0	0	1	11	2.27273	0	0	0	0	0	0	0	0	0	0	0	0	0	0	0	Normal	Absent	Absent	Absent	11.4	Unacceptable	Good
114	OD	F	23	NA	European Caucasian	Born		12NC	Neo	OS	1	20	1	0	0	0	0	0	0	0	0	1		0	2	11	4.54545	0	0	0	0	0	0	0	0	0	0	0	0	0	0	0	Normal	Absent	Absent	Absent	10.6	Acceptable	Good
114	OS	F	23	NA	European Caucasian	Born		12NC	Neo	OS	1	20	1	0	0	0	0	0	0	0	0	1		0	2	11	4.54545	0	0	0	0	0	0	0	0	0	0	0	0	0	0	0	Normal	Absent	Absent	Absent	10.8	Acceptable	Good
115	OD	M	29	NA	Mixed Ethnicity	Born		13NC	Neo		1		0	0	1	0	0	0	0	1	0	0	0	0	2	12	4.16667
115	OS	M	29	NA	Mixed Ethnicity	Born		13NC	Neo		1		0	0	1	0	0	0	0	1	0	0	0	0	2	12	4.16667
116	OD	M	20	A	Chinese, Japanese, Korean, Vietnamese, Taiwanese	Born		22NA	Neo	OD	1	20	1	0	0	0	0	0		0	0			0	1	9	2.77778	0	0	0	0	0	0	0	0	0	0	0	0	0	0	0	Normal	Absent	Absent	Absent	8.4	Acceptable	Good
116	OS	M	20	A	Chinese, Japanese, Korean, Vietnamese, Taiwanese	Born		22NA	Neo	OD	1	20	1	0	0	0	0	0		0	0			0	1	9	2.77778	0	0	0	0	0	0	0	0	0	0	0	0	0	0	0	Normal	Absent	Absent	Absent	8.4	Acceptable	Good
117	OD	F	21	NA	European Caucasian	Immigrated	16	14NC	Neo	OD	1	20	1	0	0	1	1	2		2	1			0	8	9	22.2222	0	0	0	0	0	0	0	0	0	0	0	0	0	0	0	Normal	Absent	Absent	Absent	10	Acceptable	Good
117	OS	F	21	NA	European Caucasian	Immigrated	16	14NC	Neo	OD	1	20	1	0	0	1	1	2		2	1			0	8	9	22.2222	0	0	0	0	0	0	0	0	0	0	0	0	0	0	0	Normal	Absent	Absent	Absent	10	Acceptable	Good
118	OD	F	21	A	Chinese, Japanese, Korean, Vietnamese, Taiwanese	Other		52CA	CL Wear	OS	4		1	0	1	0	1	0	0	0	1	0	0	0	4	12	8.33333
118	OS	F	21	A	Chinese, Japanese, Korean, Vietnamese, Taiwanese	Other		52CA	CL Wear	OS	4		1	0	1	0	1	0	0	0	1	0	0	0	4	12	8.33333
119	OD	F	21	A	Chinese, Japanese, Korean, Vietnamese, Taiwanese	Born		23NA	Neo	OS	1	20	0	0	0	0	0	0		0		1	0	0	1	10	2.5	0	0	0	0	0	0	0	0	0	0	0	0	0	0	0	Normal	Absent	Absent	Absent	8.4	Acceptable	Good
119	OS	F	21	A	Chinese, Japanese, Korean, Vietnamese, Taiwanese	Born		23NA	Neo	OS	1	20	0	0	0	0	0	0		0		1	0	0	1	10	2.5	0	0	0	0	0	0	0	0	0	0	0	0	0	0	0	Normal	Absent	Absent	Absent	8	Acceptable	Good
120	OD	F	18	A	Chinese, Japanese, Korean, Vietnamese, Taiwanese	Born		24NA	Neo	OS	1	20	0	0	0	1	0	0		0	0	0	0	0	1	11	2.27273	0	0	0	0	0	0	0	0	0	0	0	0	0	0	0	Normal	Absent	Absent	Absent	9.6	Acceptable	Good
120	OS	F	18	A	Chinese, Japanese, Korean, Vietnamese, Taiwanese	Born		24NA	Neo	OS	1	20	0	0	0	1	0	0		0	0	0	0	0	1	11	2.27273	0	0	0	0	0	0	0	0	0	0	0	0	0	0	0	Normal	Absent	Absent	Absent	8.6	Acceptable	Good
121	OD	F	19	A	Chinese, Japanese, Korean, Vietnamese, Taiwanese	Born		53CA	CL Wear	OD	4	25	1	0	1	0	0	0		1		1		0	4	9	11.1111	0	0	0	0	0	0	0	0	0	0	0	0	0	0	0	Normal	Absent	Absent	Absent	10.8	Acceptable	Good
121	OS	F	19	A	Chinese, Japanese, Korean, Vietnamese, Taiwanese	Born		53CA	CL Wear	OD	4	20	1	0	1	0	0	0		1		1		0	4	9	11.1111	0	0	0	0	0	0	0	0	0	0	0	0	0	0	0	Normal	Absent	Absent	Absent	11.4	Acceptable	Good
122	OD	F	22	A	Chinese, Japanese, Korean, Vietnamese, Taiwanese	Born		54CA	CL Wear	OS	2	20	1	0	2	0	0	1	0	0		1		0	5	10	12.5	0	0	0	0	0	0	0	0	0	0	0	0	0	0	0	Normal	Absent	Absent	Absent	10.6	Acceptable	Good
122	OS	F	22	A	Chinese, Japanese, Korean, Vietnamese, Taiwanese	Born		54CA	CL Wear	OS	2	20	1	0	2	0	0	1	0	0		1		0	5	10	12.5	0	0	0	0	0	0	0	0	0	0	0	0	0	0	0	Normal	Absent	Absent	Absent	11.4	Unacceptable	Good
123	OD	M	25	NA	European Caucasian	Born		30CC	CL Wear	OD	1	20	0	1	1	0	4	0	0	1	0	1	0	0	8	12	16.6667	0	0	0	0	0	0	0	0	0	0	0	0	0	0	0	Normal	Absent	Absent	Absent	10.2	Acceptable	Good
123	OS	M	25	NA	European Caucasian	Born		30CC	CL Wear	OD	1	20	0	1	1	0	4	0	0	1	0	1	0	0	8	12	16.6667	0	0	0	0	0	0	0	0	0	0	0	0	0	0	0	Normal	Absent	Absent	Absent	10	Acceptable	Good
124	OD	F	24	NA	European Caucasian	Born		31CC	CL Wear	OD	3	20	3	1	0	0	0	0	0	0	0	3		1	8	11	18.1818	0	0	0	0	0	0	0	0	0	0	0	0	0	0	0	Normal	Absent	Absent	Absent	10.8	Unacceptable	Good
124	OS	F	24	NA	European Caucasian	Born		31CC	CL Wear	OD	3	20	3	1	0	0	0	0	0	0	0	3		1	8	11	18.1818	0	0	0	0	0	0	0	0	0	0	0	0	0	0	0	Normal	Absent	Absent	Absent	11	Acceptable	Good
125	OD	M	26	NA	European Caucasian	Born
125	OS	M	26	NA	European Caucasian	Born
126	OD	F	18	A	Chinese, Japanese, Korean, Vietnamese, Taiwanese	Born		25NA	Neo	OS	1	20	1	0	0	1	1	0		0		1		0	4	9	11.1111	0	0	0	0	0	0	0	0	0	0	0	0	0	0	0	Normal	Absent	Absent	Absent	9	Acceptable	Good
126	OS	F	18	A	Chinese, Japanese, Korean, Vietnamese, Taiwanese	Born		25NA	Neo	OS	1	20	1	0	0	1	1	0		0		1		0	4	9	11.1111	0	0	0	0	0	0	0	0	0	0	0	0	0	0	0	Normal	Absent	Absent	Absent	9	Acceptable	Good
127	OD	F	23	A	Chinese, Japanese, Korean, Vietnamese, Taiwanese	Born		55CA	CL Wear	OD	5	20	0	1	1	1	0	1	1	0	1	1		1	8	11	18.1818	0	0	0	0	0	0	0	0	0	0	0	0	0	0	0	Normal	Absent	Absent	Absent	10.2	Acceptable	Good
127	OS	F	23	A	Chinese, Japanese, Korean, Vietnamese, Taiwanese	Born		55CA	CL Wear	OD	5	25	0	1	1	1	0	1	1	0	1	1		1	8	11	18.1818	0	0	0	0	0	0	0	0	0	0	0	0	0	0	0	Normal	Absent	Absent	Absent	9.8	Acceptable	Good
128	OD	F	23	A	Chinese, Japanese, Korean, Vietnamese, Taiwanese	Born		56CA	CL Wear	OD	4	20	0	1	0	0	0	0	0	0	0	1		0	2	11	4.54545	0	0	0	0	0	0	0	0	0	0	0	0	0	0	0	Normal	Absent	Absent	Absent	9.8	Acceptable	Good
128	OS	F	23	A	Chinese, Japanese, Korean, Vietnamese, Taiwanese	Born		56CA	CL Wear	OD	4	20	0	1	0	0	0	0	0	0	0	1		0	2	11	4.54545	0	0	0	0	0	0	0	0	0	0	0	0	0	0	0	Normal	Absent	Absent	Absent	9.8	Acceptable	Good
129	OD	M	18	NA	European Caucasian	Born		15NC	Neo	OS	1	20	1	1	0	0	0	0		0	0	0		1	3	10	7.5	0	0	0	0	0	0	0	0	0	0	0	0	0	0	0	Normal	Absent	Absent	Absent	11.2	Acceptable	Good
129	OS	M	18	NA	European Caucasian	Born		15NC	Neo	OS	1	20	1	1	0	0	0	0		0	0	0		1	3	10	7.5	0	0	0	0	0	0	0	0	0	0	0	0	0	0	0	Normal	Absent	Absent	Absent	11.6	Acceptable	Good
130	OD	F	21	NA	European Caucasian	Born		16NC	Neo	OD	1	20	1	1	0	1	1	1				0	0	0	5	9	13.8889	0	0	0	0	0	0	0	0	0	0	0	0	0	0	0	Normal	Absent	Absent	Absent	12	Unacceptable	Good
130	OS	F	21	NA	European Caucasian	Born		16NC	Neo	OD	1	20	1	1	0	1	1	1				0	0	0	5	9	13.8889	0	0	0	0	0	0	0	0	0	0	0	0	0	0	0	Normal	Absent	Absent	Absent	12	Acceptable	Good
131	OD	M	25	NA	European Caucasian	Born		17NC	Neo	OS	1	20	0	0	1	0	0	0	0	0	0	0	0	0	1	12	2.08333	0	0	0	0	0	0	0	0	0	0	0	0	0	0	0	Normal	Absent	Absent	Absent	12.2	Acceptable	Good
131	OS	M	25	NA	European Caucasian	Born		17NC	Neo	OS	1	20	0	0	1	0	0	0	0	0	0	0	0	0	1	12	2.08333	0	0	0	0	0	0	0	0	0	0	0	0	0	0	0	Normal	Absent	Absent	Absent	12	Unacceptable	Good
132	OD	M	20	NA	European Caucasian	Born		18NC	Neo	OS	1	20	0	0	0	1	0	0		0			0	1	2	9	5.55556	0	0	0	0	0	0	0	0	0	0	0	0	0	0	0	Normal	Absent	Absent	Absent	9	Acceptable	Good
132	OS	M	20	NA	European Caucasian	Born		18NC	Neo	OS	1	20	0	0	0	1	0	0		0			0	1	2	9	5.55556	0	0	0	0	0	0	0	0	0	0	0	0	0	0	0	Normal	Absent	Absent	Absent	9	Unacceptable	Good
133	OD	M	18	NA	European Caucasian	Born		32CC	CL Wear	OS	4	20	2	1	1	1	0	1		1	0		1	0	8	10	20	0	0	0	0	0	0	0	0	0	0	0	0	0	0	0	Normal	Absent	Absent	Absent	9.8	Acceptable	Good
133	OS	M	18	NA	European Caucasian	Born		32CC	CL Wear	OS	4	20	2	1	1	1	0	1		1	0		1	0	8	10	20	0	0	0	0	0	0	0	0	0	0	0	0	0	0	0	Normal	Absent	Absent	Absent	9.8	Acceptable	Good
134	OD	F	23	A	Chinese, Japanese, Korean, Vietnamese, Taiwanese	Born		26NA	Neo	OD	2	20	1	0	0	0	0	0	0	0	0	0		1	2	11	4.54545	0	0	0	0	0	0	0	0	0	0	0	0	0	0	0	Normal	Absent	Absent	Absent	10	Acceptable	Good
134	OS	F	23	A	Chinese, Japanese, Korean, Vietnamese, Taiwanese	Born		26NA	Neo	OD	2	20	1	0	0	0	0	0	0	0	0	0		1	2	11	4.54545	0	0	0	0	0	0	0	0	0	0	0	0	0	0	0	Normal	Absent	Absent	Absent	9.4	Acceptable	Good
135	OD	F	39	NA	European Caucasian	Immigrated	19	19NC	Neo	OS	1	25	0	1	0	0	0	0	0	0	0	1	0	1	3	12	6.25	0	0	0	0	0	0	0	0	0	0	0	0	0	0	0	Normal	Absent	Absent	Absent	8
135	OS	F	39	NA	European Caucasian	Immigrated	19	19NC	Neo	OS	1	32	0	1	0	0	0	0	0	0	0	1	0	1	3	12	6.25	0	0	0	0	0	0	0	0	0	0	0	0	0	0	0	Normal	Absent	Absent	Absent	7.8
136	OD	F	18	NA	European Caucasian	Born		21NC	Neo	OD	1	20	1	1	1	0	0	1	1	0	0	0	0	0	5	12	10.4167	0	0	0	0	0	0	0	0	0	0	0	0	0	0	0	Normal	Absent	Absent	Absent	9.6	Acceptable	Good
136	OS	F	18	NA	European Caucasian	Born		21NC	Neo	OD	1	20	1	1	1	0	0	1	1	0	0	0	0	0	5	12	10.4167	0	0	0	0	0	0	0	0	0	0	0	0	0	0	0	Normal	Absent	Absent	Absent	10	Acceptable	Good
137	OD	F	23	NA	European Caucasian	Born		33CC	CL Wear	OS	1	20	0	0	0	1	1	0	2	0		0	0	0	4	11	9.09091	0	0	0	0	0	0	0	0	0	0	0	0	0	0	0	Normal	Absent	Absent	Absent	10.8	Acceptable	Good
137	OS	F	23	NA	European Caucasian	Born		33CC	CL Wear	OS	1	20	0	0	0	1	1	0	2	0		0	0	0	4	11	9.09091	0	0	0	0	0	0	0	0	0	0	0	0	0	0	0	Normal	Absent	Absent	Absent	10.8	Unacceptable	Good
138	OD	M	20	NA	European Caucasian	Born		34CC	CL Wear	OD	1	32	1	0	0	0	0	0	0	0	0	0	0	0	1	12	2.08333	0	0	0	0	0	0	0	0	0	0	0	0	0	0	0	Normal	Absent	Absent	Absent	12	Acceptable	Good
138	OS	M	20	NA	European Caucasian	Born		34CC	CL Wear	OD	1	32	1	0	0	0	0	0	0	0	0	0	0	0	1	12	2.08333	0	0	0	0	0	0	0	0	0	0	0	0	0	0	0	Normal	Absent	Absent	Absent	11.8	Acceptable	Good
139	OD	F	21	A	Chinese, Japanese, Korean, Vietnamese, Taiwanese	Born		57CA	CL Wear	OS	4	50	0	1	1	1	0	0		0	0	0	0		3	10	7.5	0	0	0	2	1	1	2	1	1	0	0	0	2	2	1	Normal	Absent	Absent	Absent	8.4	Acceptable	Good
139	OS	F	21	A	Chinese, Japanese, Korean, Vietnamese, Taiwanese	Born		57CA	CL Wear	OS	4	25	0	1	1	1	0	0		0	0	0	0		3	10	7.5	0	0	0	2	1	1	2	1	1	0	0	0	2	2	1	Normal	Absent	Absent	Absent	8.8	Acceptable	Good
140	OD	F	23	NA	European Caucasian	Born		57CC	CL Wear	OS	2	20	0	0	0	1	0	0	0	0	0			0	1	10	2.5	0	0	0	0	0	0	0	0	0	0	0	0	0	0	0	Normal	Absent	Absent	Absent	11.4	Acceptable	Good
140	OS	F	23	NA	European Caucasian	Born		57CC	CL Wear	OS	2	20	0	0	0	1	0	0	0	0	0			0	1	10	2.5	0	0	0	0	0	0	0	0	0	0	0	0	0	0	0	Normal	Absent	Absent	Absent	11.4	Unacceptable	Good
141	OD	F	25	A	Chinese, Japanese, Korean, Vietnamese, Taiwanese	Born		27NA	Neo	OD	1	20	3	1	0	0	0	0		1	1	1	1	1	9	11	20.4545	0	0	0	0	0	0	0	0	0	0	0	0	0	0	0	Normal	Absent	Absent	Absent	9	Acceptable	Good
141	OS	F	25	A	Chinese, Japanese, Korean, Vietnamese, Taiwanese	Born		27NA	Neo	OD	1	20	3	1	0	0	0	0		1	1	1	1	1	9	11	20.4545	0	0	0	0	0	0	0	0	0	0	0	0	0	0	0	Normal	Absent	Absent	Absent	9	Acceptable	Good
142	OD	F	20	A	Chinese, Japanese, Korean, Vietnamese, Taiwanese	Born		58CA	CL Wear	OS	1	25	0	0	0	0	0	0		0		1		0	1	9	2.77778	0	0	0	0	0	0	0	0	0	0	0	0	0	0	0	Normal	Absent	Absent	Absent	6.4	Acceptable	Good
142	OS	F	20	A	Chinese, Japanese, Korean, Vietnamese, Taiwanese	Born		58CA	CL Wear	OS	1	20	0	0	0	0	0	0		0		1		0	1	9	2.77778	0	0	0	0	0	0	0	0	0	0	0	0	0	0	0	Normal	Absent	Absent	Absent	6	Acceptable	Good
143	OD	F	20	NA	European Caucasian	Born		20NC	Neo	OS	1	32	0	1	0	2	3	1		0	1	1	1	2	12	11	27.2727	0	0	0	0	0	0	0	0	0	0	0	0	0	0	0	Normal	Absent	Absent	Absent	9	Acceptable	Good
143	OS	F	20	NA	European Caucasian	Born		20NC	Neo	OS	1	32	0	1	0	2	3	1		0	1	1	1	2	12	11	27.2727	0	0	0	0	0	0	0	0	0	0	0	0	0	0	0	Normal	Absent	Absent	Absent	8.8	Acceptable	Good
144	OD	F	18	A	Chinese, Japanese, Korean, Vietnamese, Taiwanese	Born		28NA	Neo	OS	1	25	0	0	0	1	1	0		0	0	0		0	2	10	5	0	0	0	0	0	0	0	0	0	0	0	0	0	0	0	Normal	Absent	Absent	Absent	7.6	Acceptable	Good
144	OS	F	18	A	Chinese, Japanese, Korean, Vietnamese, Taiwanese	Born		28NA	Neo	OS	1	20	0	0	0	1	1	0		0	0	0		0	2	10	5	0	0	0	0	0	0	0	0	0	0	0	0	0	0	0	Normal	Absent	Absent	Absent	7.4	Acceptable	Good
145	OD	M	22	A	Chinese, Japanese, Korean, Vietnamese, Taiwanese	Immigrated	10	29NA	Neo	OD	1	20	0	0	0	0	0	0	0	0	0	1	1	0	2	12	4.2	0	0	0	0	0	0	0	0	0	0	0	0	0	0	0	Normal	Absent	Absent	Absent	9	Acceptable	Good
145	OS	M	22	A	Chinese, Japanese, Korean, Vietnamese, Taiwanese	Immigrated	10	29NA	Neo	OD	1	20	0	0	0	0	0	0	0	0	0	1	1	0	2	12	4.2	0	0	0	0	0	0	0	0	0	0	0	0	0	0	0	Abnormal	Absent	Absent	Absent	9	Acceptable	Good
146	OD	M	34	A	Chinese, Japanese, Korean, Vietnamese, Taiwanese	Immigrated	23	30NA	Neo	OS	1	20	0	0	1	0	0	0	0	0	0	0	1	0	2	12	4.2	0	0	0	0	0	0	0	0	0	0	0	0	0	0	0	Normal	Absent	Absent	Absent	9.6	Acceptable	Good
146	OS	M	34	A	Chinese, Japanese, Korean, Vietnamese, Taiwanese	Immigrated	23	30NA	Neo	OS	1	20	0	0	1	0	0	0	0	0	0	0	1	0	2	12	4.2	0	0	0	0	0	0	0	0	0	0	0	0	0	0	0	Normal	Absent	Absent	Absent	9.6	Acceptable	Good
147	OD	F	24	NA	European Caucasian	Born		35CC	CL Wear	OS	4	32	3	2	1	0	1	1	1	0	0	1			10	10	25	0	0	0	0	0	0	0	0	0	0	0	0	0	0	0	Normal	Absent	Absent	Absent	10.4	Acceptable	Good
147	OS	F	24	NA	European Caucasian	Born		35CC	CL Wear	OS	4	32	3	2	1	0	1	1	1	0	0	1			10	10	25	0	0	0	0	0	0	0	0	0	0	0	0	0	0	0	Normal	Absent	Absent	Absent	9	Acceptable	Good
148	OD	F	28	NA	European Caucasian	Born		36CC	CL Wear	OD	4	20	1	1	0	1	0	0		0	0	0	1		4	10	10	0	0	0	0	0	0	0	0	0	0	0	0	0	0	0	Normal	Absent	Absent	Absent	10.8	Acceptable	Good
148	OS	F	28	NA	European Caucasian	Born		36CC	CL Wear	OD	4	20	1	1	0	1	0	0		0	0	0	1		4	10	10	0	0	0	0	0	0	0	0	0	0	0	0	0	0	0	Normal	Absent	Absent	Absent	10.6	Acceptable	Good
149	OD	F	29	A	Chinese, Japanese, Korean, Vietnamese, Taiwanese	Immigrated	18	31NA	Neo	OD	1	40	0	0	0	1	1	0		0		0	0	0	2	10	3 .0	0	0	0	0	0	0	0	0	0	0	0	0	0	0	0	Normal	Absent	Absent	Absent	11.4	Unacceptable	Good
149	OS	F	29	A	Chinese, Japanese, Korean, Vietnamese, Taiwanese	Immigrated	18	31NA	Neo	OD	1	25	0	0	0	1	1	0		0		0	0	0	2	10	3 .0	0	0	0	0	0	0	0	0	0	0	0	0	0	0	0	Normal	Absent	Absent	Absent	11.2	Acceptable	Good
150	OD	F	23	NA	European Caucasian	Immigrated	13	22NC	Neo	OS	1	20	0	0	0	0	0	0	0	0	0	1		0	1	11	2.3	0	0	0	0	0	0	0	0	0	0	0	0	0	0	0	Normal	Absent	Absent	Absent	9.6	Acceptable	Good
150	OS	F	23	NA	European Caucasian	Immigrated	13	22NC	Neo	OS	1	20	0	0	0	0	0	0	0	0	0	1		0	1	11	2.3	0	0	0	0	0	0	0	0	0	0	0	0	0	0	0	Normal	Absent	Absent	Absent	9.6	Acceptable	Good
151	OD	F	27	NA	European Caucasian	Born		37CC	CL Wear	OD	1	20	0	0	0	0	0	0	0	0		0	0		0	10	0	0	0	0	0	0	0	0	0	0	0	0	0	0	0	0	Normal	Absent	Absent	Absent	8.4	Acceptable	Good
151	OS	F	27	NA	European Caucasian	Born		37CC	CL Wear	OD	1	20	0	0	0	0	0	0	0	0		0	0		0	10	0	0	0	0	0	0	0	0	0	0	0	0	0	0	0	0	Normal	Absent	Absent	Present	9	Acceptable	Good
152	OD	M	22	NA	Mixed Ethnicity	Born		23NC	Neo	OD	1		1	0	0	0	2	1	0	0	1	1		3	9	11	20.5
152	OS	M	22	NA	Mixed Ethnicity	Born		23NC	Neo	OD	1		1	0	0	0	2	1	0	0	1	1		3	9	11	20.5
153	OD	F	22	A	Chinese, Japanese, Korean, Vietnamese, Taiwanese	Immigrated	13	32NA	Neo	OS	1	20	1	0	0	0	0	0	0	0	0	0	0	0	1	12	2.1	0	0	0	0	0	0	0	0	0	0	0	0	0	0	0	Normal	Absent	Absent	Absent	10	Acceptable	Good
153	OS	F	22	A	Chinese, Japanese, Korean, Vietnamese, Taiwanese	Immigrated	13	32NA	Neo	OS	1	20	1	0	0	0	0	0	0	0	0	0	0	0	1	12	2.1	0	0	0	0	0	0	0	0	0	0	0	0	0	0	0	Normal	Absent	Absent	Absent	10	Acceptable	Good
154	OD	F	21	A	Chinese, Japanese, Korean, Vietnamese, Taiwanese	Immigrated	4	33NA	Neo	OD	1	20	1	0	0	1	1	0		0	0	0	0	0	3	11	6.81818	0	0	0	0	0	0	0	0	0	0	0	0	0	0	0	Normal	Absent	Absent	Absent	7	Acceptable	Good
154	OS	F	21	A	Chinese, Japanese, Korean, Vietnamese, Taiwanese	Immigrated	4	33NA	Neo	OD	1	20	1	0	0	1	1	0		0	0	0	0	0	3	11	6.81818	0	0	0	0	0	0	0	0	0	0	0	0	0	0	0	Normal	Absent	Absent	Absent	7	Acceptable	Good
155	OD	F	22	NA	European Caucasian	Immigrated	5	24NC	Neo	OS	1	25	1	0	0	1	1	0	1	0	2		0	0	6	11	13.6364	0	0	0	0	0	0	0	0	0	0	0	0	0	0	0	Normal	Absent	Absent	Absent	11	Acceptable	Good
155	OS	F	22	NA	European Caucasian	Immigrated	5	24NC	Neo	OS	1	30	1	0	0	1	1	0	1	0	2		0	0	6	11	13.6364	0	0	0	0	0	0	0	0	0	0	0	0	0	0	0	Normal	Absent	Absent	Absent	10.8	Acceptable	Good
156	OD	M	24	A	Chinese, Japanese, Korean, Vietnamese, Taiwanese	Immigrated	9	34NA	Neo	OS	1	25	1	1	0	1	0	1	0	1	0	1	0	0	6	12	12.5	0	0	0	0	0	0	0	0	0	0	0	0	0	0	0	Normal	Absent	Absent	Absent	9.6	Acceptable	Good
156	OS	M	24	A	Chinese, Japanese, Korean, Vietnamese, Taiwanese	Immigrated	9	34NA	Neo	OS	1	20	1	1	0	1	0	1	0	1	0	1	0	0	6	12	12.5	0	0	0	0	0	0	0	0	0	0	0	0	0	0	0	Normal	Absent	Absent	Absent	10.4	Acceptable	Good
157	OD	F	23	A	Chinese, Japanese, Korean, Vietnamese, Taiwanese	Born		35NA	Neo	OD	1	20	0	0	1	2	1			0	0				4	7	14.2857	0	0	0	0	0	0	0	0	0	0	0	0	0	0	0	Normal	Absent	Absent	Absent	9.2	Acceptable	Good
157	OS	F	23	A	Chinese, Japanese, Korean, Vietnamese, Taiwanese	Born		35NA	Neo	OD	1	20	0	0	1	2	1			0	0				4	7	14.2857	0	0	0	0	0	0	0	0	0	0	0	0	0	0	0	Normal	Absent	Absent	Absent	10.4	Acceptable	Good
158	OD	F	25	A	Chinese, Japanese, Korean, Vietnamese, Taiwanese	Born		36NA	Neo	OD	4	25	0	0	0	0	0	1		1	1	1		0	4	10	10	0	0	0	0	0	0	0	0	0	0	0	0	0	0	0	Normal	Absent	Absent	Absent	12	Acceptable	Good
158	OS	F	25	A	Chinese, Japanese, Korean, Vietnamese, Taiwanese	Born		36NA	Neo	OD	4	20	0	0	0	0	0	1		1	1	1		0	4	10	10	0	0	0	0	0	0	0	0	0	0	0	0	0	0	0	Normal	Absent	Absent	Absent	11.6	Acceptable	Good
159	OD	F	26	NA	European Caucasian	Born		25NC	Neo	OD	1	20	0	0	0	1	0	0		0	0	1	0	0	2	11	4.54545	0	0	0	0	0	0	0	0	0	0	0	0	0	0	0	Normal	Absent	Absent	Absent	10	Acceptable	Good
159	OS	F	26	NA	European Caucasian	Born		25NC	Neo	OD	1	20	0	0	0	1	0	0		0	0	1	0	0	2	11	4.54545	0	0	0	0	0	0	0	0	0	0	0	0	0	0	0	Normal	Absent	Absent	Absent	9.4	Acceptable	Good
160	OD	M	25	A	Chinese, Japanese, Korean, Vietnamese, Taiwanese	Born		37NA	Neo	OS	1	20	0	1	1	0	0	0	0	0	0	0	1	1	4	12	8.33333	0	0	0	0	0	0	0	0	0	0	0	0	0	0	0	Normal	Absent	Absent	Absent	8.8	Acceptable	Good
160	OS	M	25	A	Chinese, Japanese, Korean, Vietnamese, Taiwanese	Born		37NA	Neo	OS	1	20	0	1	1	0	0	0	0	0	0	0	1	1	4	12	8.33333	0	0	0	0	0	0	0	0	0	0	0	0	0	0	0	Normal	Absent	Absent	Absent	8	Acceptable	Good
161	OD	M	21	A	Chinese, Japanese, Korean, Vietnamese, Taiwanese	Other		38NA	Neo	OS	2	20	0	0	0	1	0	0		0		0	0	0	1	10	2.5	0	0	0	0	0	0	0	0	0	0	0	0	0	0	0	Normal	Absent	Absent	Absent	10.8	Acceptable	Good
161	OS	M	21	A	Chinese, Japanese, Korean, Vietnamese, Taiwanese	Other		38NA	Neo	OS	2	20	0	0	0	1	0	0		0		0	0	0	1	10	2.5	0	0	0	0	0	0	0	0	0	0	0	0	2	1.5	1.5	Normal	Absent	Absent	Absent	10.4	Acceptable	Good
162	OD	M	29	NA	European Caucasian	Born		26NC	Neo	OD	1	20	0	0	0	0	0	0	0	0	0	0			0	10	0	0	0	0	0	0	0	0	0	0	0	0	0	0	0	0	Normal	Absent	Absent	Present	8.8	Unacceptable	Good
162	OS	M	29	NA	European Caucasian	Born		26NC	Neo	OD	1	20	0	0	0	0	0	0	0	0	0	0			0	10	0	0	0	0	0	0	0	0	0	0	0	0	0	0	0	0	Normal	Absent	Absent	Absent	8.2	Unacceptable	Good
163	OD	F	26	A	Chinese, Japanese, Korean, Vietnamese, Taiwanese	Born		49NA	Neo	OD	2	20	1	1	0	0	0	0	0	0	0	1		0	3	11	6.81818	0	0	0	0	0	0	0	0	0	0	0	0	0	0	0	Normal	Absent	Absent	Absent	10.6	Unacceptable	Good
163	OS	F	26	A	Chinese, Japanese, Korean, Vietnamese, Taiwanese	Born		49NA	Neo	OD	2	20	1	1	0	0	0	0	0	0	0	1		0	3	11	6.81818	0	0	0	0	0	0	0	0	0	0	0	0	0	0	0	Normal	Absent	Absent	Absent	10.8	Unacceptable	Good
164	OD	M	19	NA	European Caucasian	Born		27NC	Neo	OS	2	20	1	0	1	1	1	0		0	0	0	0	0	4	11	9.09091	0	0	0	0	0	0	0	0	0	0	0	0	0	0	0	Normal	Absent	Absent	Absent	10.4	Acceptable	Good
164	OS	M	19	NA	European Caucasian	Born		27NC	Neo	OS	2	20	1	0	1	1	1	0		0	0	0	0	0	4	11	9.09091	0	0	0	0	0	0	0	0	0	0	0	0	0	0	0	Normal	Absent	Absent	Absent	9.8	Unacceptable	Good
165	OD	F	26	NA	European Caucasian	Born		28NC	Neo	OS	1	20	1	1	1	0	1	1				1			6	7	21.4	0	0	0	0	0	0	0	0	0	0	0	0	0	0	0	Normal	Absent	Absent	Absent	11	Acceptable	Good
165	OS	F	26	NA	European Caucasian	Born		28NC	Neo	OS	1	20	1	1	1	0	1	1				1			6	7	21.4	0	0	0	0	0	0	0	0	0	0	0	0	0	0	0	Normal	Absent	Absent	Absent	10.4	Acceptable	Good
166	OD	M	22	NA	European Caucasian	Immigrated	7	38CC	CL Wear	OD	1	20	0	0	0	0	0	0	0	0	0			0	0	10	0	0	0	0	0	0	0	0	0	0	0	0	0	0	0	0	Normal	Absent	Absent	Absent	10.2	Acceptable	Good
166	OS	M	22	NA	European Caucasian	Immigrated	7	38CC	CL Wear	OD	1	20	0	0	0	0	0	0	0	0	0			0	0	10	0	0	0	0	0	0	0	0	0	0	0	0	0	0	0	0	Normal	Absent	Absent	Absent	10	Acceptable	Good
167	OD	M	33	NA	European Caucasian	Born		29NC	Neo	OS	1	20	0	0	0	0	0	0	0	0	0	0	0	0	0	12	0	0	0	0	0	0	0	0	0	0	0	0	0	0	0	0	Normal	Absent	Absent	Absent	9.2	Acceptable	Good
167	OS	M	33	NA	European Caucasian	Born		29NC	Neo	OS	1	20	0	0	0	0	0	0	0	0	0	0	0	0	0	12	0	0	0	0	0	0	0	0	0	0	0	0	0	0	0	0	Normal	Absent	Absent	Absent	9.4	Unacceptable	Good
168	OD	F	23	NA	European Caucasian	Born		30NC	Neo	OS	1	20	1	0	0	0	0	0		0	0	1	0	0	2	11	4.5	0	0	0	0	0	0	0	0	0	0	0	0	0	0	0	Normal	Absent	Absent	Absent	10.4	Acceptable	Good
168	OS	F	23	NA	European Caucasian	Born		30NC	Neo	OS	1	25	1	0	0	0	0	0		0	0	1	0	0	2	11	4.5	0	0	0	0	0	0	0	0	0	0	0	0	0	0	0	Normal	Absent	Absent	Absent	11.2	Acceptable	Good
Note: Data was not supposed to be collected for cells highlighted in grey
Note: Data were not collected for cells highlighted in yellow
Note: Subject #2, #14, #15, #17, #26, #39, #80, #81, #91, #112, #115, #118, #125, #135 and #152 were disqualified at the initial visit.
LEGEND:
Preferences:
Prefer right strongly = 5
Prefer right slightly = 4
no preference = 3
prefer left slightly = 2
prefer left strongly = 1
[truncated: 109 more columns]

## Sheet: Quest. with CL
COMFORT/DRYNESS QUESTIONNAIRE WITH CONTACT LENSES
Subject ID	Eye	Time	Comfort VAS	Dryness VAS	Comfort Likert	Dryness Likert	Comments
1	OD	0	30	72	1	3
1	OS	0	96	99	1	3
1	OD	5	33	81	1	3
1	OS	5	93	93	1	3
1	OD	10	39	84	1	3
1	OS	10	87	93	1	3
1	OD	15	36	81	1	3
1	OS	15	93	93	1	3
1	OD	20	45	78	1	3
1	OS	20	93	90	1	3
1	OD	25	51	84	1	3
1	OS	25	93	93	1	3
1	OD	30	51	87	1	3
1	OS	30	93	96	1	3
2	OD	0
2	OS	0
2	OD	5
2	OS	5
2	OD	10
2	OS	10
2	OD	15
2	OS	15
2	OD	20
2	OS	20
2	OD	25
2	OS	25
2	OD	30
2	OS	30
3	OD	0	81	93	4	3
3	OS	0	81	93	4	3
3	OD	5	60	69	2	2
3	OS	5	90	84	2	2
3	OD	10	75	75	2	2
3	OS	10	93	90	2	2
3	OD	15	63	63	2	2
3	OS	15	75	63	2	2
3	OD	20	48	45	1	1
3	OS	20	87	84	1	1
3	OD	25	48	51	1	1
3	OS	25	87	84	1	1
3	OD	30	51	54	1	1
3	OS	30	81	72	1	1
4	OD	0	30	87	4	3
4	OS	0	21	87	4	3
4	OD	5	48	48	4	4
4	OS	5	27	20	4	4
4	OD	10	69	66	4	4
4	OS	10	27	24	4	4
4	OD	15	72	75	4	5
4	OS	15	24	18	4	5
4	OD	20	54	66	4	5
4	OS	20	39	21	4	5
4	OD	25	48	63	5	5
4	OS	25	12	9	5	5
4	OD	30	57	66	5	5
4	OS	30	21	18	5	5
5	OD	0	93	90	4	3
5	OS	0	84	90	4	3
5	OD	5	96	93	4	3
5	OS	5	84	87	4	3
5	OD	10	99	99	4	3
5	OS	10	90	96	4	3
5	OD	15	99	96	4	3
5	OS	15	93	93	4	3
5	OD	20	99	96	4	3
5	OS	20	96	96	4	3
5	OD	25	99	96	4	3
5	OS	25	96	93	4	3
5	OD	30	99	93	4	3
5	OS	30	93	93	4	3
6	OD	0	66	99	1	3
6	OS	0	84	99	1	3
6	OD	5	66	99	1	3
6	OS	5	99	99	1	3
6	OD	10	87	96	1	3
6	OS	10	99	96	1	3
6	OD	15	96	99	1	3
6	OS	15	99	99	1	3
6	OD	20	84	99	1	3
6	OS	20	99	99	1	3
6	OD	25	72	99	1	3
6	OS	25	99	99	1	3
6	OD	30	60	99	1	3
6	OS	30	99	99	1	3
7	OD	0	93	99	2	3
7	OS	0	99	99	2	3
7	OD	5	93	96	3	2
7	OS	5	93	96	3	2
7	OD	10	81	87	2	2
7	OS	10	90	87	2	2
7	OD	15	81	81	2	2
7	OS	15	90	87	2	2
7	OD	20	84	84	3	3
7	OS	20	90	87	3	3
7	OD	25	90	90	3	3
7	OS	25	90	90	3	3
7	OD	30	87	84	2	2
7	OS	30	87	84	2	2
8	OD	0	39	99	2	3
8	OS	0	96	99	2	3
8	OD	5	84	99	2	3
8	OS	5	99	99	2	3
8	OD	10	96	99	3	3
8	OS	10	99	99	3	3
8	OD	15	99	99	3	3
8	OS	15	99	99	3	3
8	OD	20	99	99	4	3
8	OS	20	96	3	4	3
8	OD	25	99	99	3	3
8	OS	25	99	99	3	3
8	OD	30	99	99	3	3
8	OS	30	99	99	3	3
9	OD	0	90	96	3	3
9	OS	0	90	96	3	3
9	OD	5	90	87	3	3
9	OS	5	90	87	3	3
9	OD	10	87	87	3	3
9	OS	10	87	87	3	3
9	OD	15	87	87	3	3
9	OS	15	87	87	3	3
9	OD	20	87	87	3	3
9	OS	20	87	87	3	3
9	OD	25	87	84	3	3
9	OS	25	87	84	3	3
9	OD	30	84	87	3	3
9	OS	30	87	87	3	3
10	OD	0	42	90	3	3
10	OS	0	42	90	3	3
10	OD	5	66	96	2	3
10	OS	5	72	96	2	3
10	OD	10	87	90	3	3
10	OS	10	87	90	3	3
10	OD	15	90	90	3	3
10	OS	15	87	90	3	3
10	OD	20	87	90	3	3
10	OS	20	87	90	3	3
10	OD	25	87	93	3	3
10	OS	25	87	93	3	3
10	OD	30	90	93	3	3
10	OS	30	90	93	3	3
11	OD	0	9	27	2	2
11	OS	0	18	36	2	2
11	OD	5	39	39	1	1
11	OS	5	57	51	1	1
11	OD	10	63	87	1	2
11	OS	10	84	90	1	2
11	OD	15	60	81	1	2
11	OS	15	96	81	1	2
11	OD	20	90	87	2	3
11	OS	20	99	90	2	3
11	OD	25	93	90	2	2
11	OS	25	96	93	2	2
11	OD	30	96	93	3	3
11	OS	30	96	93	3	3
12	OD	0	30	75	1	2
12	OS	0	72	93	1	2
12	OD	5	81	72	2	3
12	OS	5	90	72	2	3
12	OD	10	93	93	3	3
12	OS	10	93	93	3	3
12	OD	15	93	93	3	3
12	OS	15	93	93	3	3
12	OD	20	96	93	3	3
12	OS	20	93	90	3	3
12	OD	25	96	96	3	3
12	OS	25	93	93	3	3
12	OD	30	93	90	3	3
12	OS	30	93	90	3	3
13	OD	0	72	99	4	4
13	OS	0	57	99	4	4
13	OD	5	87	69	4	4
13	OS	5	60	69	4	4
13	OD	10	72	57	4	2
13	OS	10	63	66	4	2
13	OD	15	66	54	2	2
13	OS	15	54	63	2	2
13	OD	20	78	72	3	3
13	OS	20	78	75	3	3
13	OD	25	72	57	3	3
13	OS	25	69	63	3	3
13	OD	30	81	72	3	3
13	OS	30	84	72	3	3
14	OD	0
14	OS	0
14	OD	5
14	OS	5
14	OD	10
14	OS	10
14	OD	15
14	OS	15
14	OD	20
14	OS	20
14	OD	25
14	OS	25
14	OD	30
14	OS	30
15	OD	0
15	OS	0
15	OD	5
15	OS	5
15	OD	10
15	OS	10
15	OD	15
15	OS	15
15	OD	20
15	OS	20
15	OD	25
15	OS	25
15	OD	30
15	OS	30
16	OD	0	96	96	4	4
16	OS	0	90	90	4	4
16	OD	5	96	96	4	4
16	OS	5	84	84	4	4
16	OD	10	96	93	4	4
16	OS	10	93	87	4	4
16	OD	15	96	96	4	4
16	OS	15	90	84	4	4
16	OD	20	93	96	4	4
16	OS	20	90	84	4	4
16	OD	25	96	96	4	4
16	OS	25	93	84	4	4
16	OD	30	96	93	4	4
16	OS	30	90	84	4	4
17	OD	0	87	99	5	3
17	OS	0	66	99	5	3
17	OD	5	99	99	4	3
17	OS	5	87	99	4	3
17	OD	10	99	99	4	3
17	OS	10	96	99	4	3
17	OD	15	99	99	4	3
17	OS	15	96	99	4	3
17	OD	20	99	99	4	3
17	OS	20	96	99	4	3
17	OD	25	99	99	4	3
17	OS	25	96	99	4	3
17	OD	30	99	99	4	3
17	OS	30	96	99	4	3
18	OD	0	54	99	5	3
18	OS	0	6	99	5	3
18	OD	5	93	87	5	3
18	OS	5	3	87	5	3
18	OD	10	99	87	5	3
18	OS	10	3	87	5	3
18	OD	15	99	87	5	3
18	OS	15	6	87	5	3
18	OD	20	99	87	5	3
18	OS	20	9	87	5	3
18	OD	25	99	99	5	3
18	OS	25	9	99	5	3
18	OD	30	99	99	5	3
18	OS	30	3	99	5	3
19	OD	0	90	99	4	3
19	OS	0	99	99	4	3
19	OD	5	99	99	3	3
19	OS	5	96	99	3	3
19	OD	10	99	99	3	3
19	OS	10	99	99	3	3
19	OD	15	99	99	3	3
19	OS	15	99	99	3	3
19	OD	20	99	99	3	3
19	OS	20	99	99	3	3
19	OD	25	99	99	3	3
19	OS	25	99	99	3	3
19	OD	30	99	99	3	3
19	OS	30	99	99	3	3
20	OD	0	75	81	3	3
20	OS	0	78	78	3	3
20	OD	5	72	66	2	2
20	OS	5	81	75	2	2
20	OD	10	81	81	2	2
20	OS	10	93	90	2	2
20	OD	15	90	87	2	2
20	OS	15	93	93	2	2
20	OD	20	72	69	1	2
20	OS	20	81	81	1	2
20	OD	25	78	72	1	2
20	OS	25	90	90	1	2
20	OD	30	78	75	1	2
20	OS	30	93	93	1	2
21	OD	0	15	99	1	3
21	OS	0	90	99	1	3
21	OD	5	21	99	1	3
21	OS	5	99	99	1	3
21	OD	10	27	99	1	3
21	OS	10	99	99	1	3
21	OD	15	45	99	2	3
21	OS	15	81	99	2	3
21	OD	20	78	99	3	3
21	OS	20	42	99	3	3
21	OD	25	48	99	2	3
21	OS	25	81	99	2	3
21	OD	30	72	99	2	3
21	OS	30	99	99	2	3
22	OD	0	78	96	4	3
22	OS	0	78	96	4	3
22	OD	5	84	84	2	2
22	OS	5	84	87	2	2
22	OD	10	84	84	1	2
22	OS	10	96	96	1	2
22	OD	15	81	84	1	1
22	OS	15	99	99	1	1
22	OD	20	78	81	1	1
22	OS	20	99	99	1	1
22	OD	25	81	81	1	1
22	OS	25	99	99	1	1
22	OD	30	81	81	1	2
22	OS	30	99	99	1	2
23	OD	0	24	78	3	3
23	OS	0	24	78	3	3
23	OD	5	51	87	4	3
23	OS	5	45	87	4	3
23	OD	10	54	87	4	3
23	OS	10	30	87	4	3
23	OD	15	66	90	4	3
23	OS	15	60	90	4	3
23	OD	20	60	93	4	3
23	OS	20	54	93	4	3
23	OD	25	78	99	4	3
23	OS	25	75	99	4	3
23	OD	30	78	99	4	3
23	OS	30	72	99	4	3
24	OD	0	84	96	4	4
24	OS	0	75	90	4	4
24	OD	5	96	96	4	4
24	OS	5	93	90	4	4
24	OD	10	93	96	3	3
24	OS	10	93	96	3	3
24	OD	15	96	96	3	3
24	OS	15	96	96	3	3
24	OD	20	99	99	3	3
24	OS	20	99	99	3	3
24	OD	25	99	99	4	3
24	OS	25	99	99	4	3
24	OD	30	93	93	4	3
24	OS	30	90	90	4	3
25	OD	0	36	99	2	3
25	OS	0	48	99	2	3
25	OD	5	60	75	3	3
25	OS	5	60	75	3	3
25	OD	10	33	48	2	2
25	OS	10	63	60	2	2
25	OD	15	72	66	3	3
25	OS	15	72	78	3	3
25	OD	20	69	66	2	2
25	OS	20	78	72	2	2
25	OD	25	60	48	3	3
25	OS	25	60	48	3	3
25	OD	30	51	45	3	3
25	OS	30	51	45	3	3
26	OD	0
26	OS	0
26	OD	5
26	OS	5
26	OD	10
26	OS	10
26	OD	15
26	OS	15
26	OD	20
26	OS	20
26	OD	25
26	OS	25
26	OD	30
26	OS	30
27	OD	0	66	99	5	4
27	OS	0	0	54	5	4
27	OD	5	99	99	5	4
27	OS	5	54	60	5	4
27	OD	10	99	99	4	4
27	OS	10	81	84	4	4
27	OD	15	99	99	4	4
27	OS	15	84	96	4	4
27	OD	20	99	99	4	4
27	OS	20	96	87	4	4
27	OD	25	99	99	4	4
27	OS	25	93	90	4	4
27	OD	30	99	99	4	4
27	OS	30	93	90	4	4
28	OD	0	66	93	3	3
28	OS	0	69	96	3	3
28	OD	5	96	96	3	3
28	OS	5	96	96	3	3
28	OD	10	96	96	3	3
28	OS	10	96	96	3	3
28	OD	15	96	96	3	3
28	OS	15	96	96	3	3
28	OD	20	96	96	3	3
28	OS	20	96	96	3	3
28	OD	25	96	96	3	3
28	OS	25	96	96	3	3
28	OD	30	96	96	3	3
28	OS	30	96	96	3	3
29	OD	0	99	99	5	5
29	OS	0	30	39	5	5
29	OD	5	99	99	5	4
29	OS	5	48	99	5	4
29	OD	10	99	99	4	3
29	OS	10	87	99	4	3
29	OD	15	99	99	4	3
29	OS	15	87	99	4	3
29	OD	20	99	81	4	2
29	OS	20	96	90	4	2
29	OD	25	99	87	4	2
29	OS	25	96	93	4	2
29	OD	30	99	87	4	2
29	OS	30	93	96	4	2
30	OD	0	87	57	3	3
30	OS	0	87	33	3	3
30	OD	5	99	90	5	3
30	OS	5	87	90	5	3
30	OD	10	99	99	4	3
30	OS	10	84	99	4	3
30	OD	15	99	99	4	3
30	OS	15	93	99	4	3
30	OD	20	99	99	4	3
30	OS	20	90	99	4	3
30	OD	25	99	96	4	3
30	OS	25	87	96	4	3
30	OD	30	99	99	4	3
30	OS	30	93	99	4	3
31	OD	0	84	93	4	3
31	OS	0	81	96	4	3
31	OD	5	93	90	3	3
31	OS	5	93	93	3	3
31	OD	10	96	93	3	3
31	OS	10	96	90	3	3
31	OD	15	93	90	3	3
31	OS	15	93	90	3	3
31	OD	20	93	90	3	3
31	OS	20	93	90	3	3
31	OD	25	90	87	3	3
31	OS	25	87	84	3	3
31	OD	30	93	90	3	3
31	OS	30	93	87	3	3
32	OD	0	66	87	2	3
32	OS	0	81	87	2	3
32	OD	5	81	78	3	3
32	OS	5	81	78	3	3
32	OD	10	96	90	3	3
32	OS	10	96	90	3	3
32	OD	15	96	90	3	3
32	OS	15	96	90	3	3
32	OD	20	96	90	3	3
32	OS	20	96	90	3	3
32	OD	25	96	90	3	3
32	OS	25	96	90	3	3
32	OD	30	96	90	3	3
32	OS	30	96	90	3	3
33	OD	0	81	99	5	5
33	OS	0	36	99	5	5
33	OD	5	99	99	5	5
33	OS	5	48	99	5	5
33	OD	10	96	96	5	5
33	OS	10	60	96	5	5
33	OD	15	90	93	5	5
33	OS	15	60	90	5	5
33	OD	20	93	93	5	5
33	OS	20	66	93	5	5
33	OD	25	90	93	5	5
33	OS	25	60	93	5	5
33	OD	30	87	90	5	5
33	OS	30	60	90	5	5
34	OD	0	24	99	2	3
34	OS	0	24	99	2	3
34	OD	5	12	99	1	3
34	OS	5	93	99	1	3
34	OD	10	12	99	1	3
34	OS	10	99	99	1	3
34	OD	15	12	99	1	3
34	OS	15	99	99	1	3
34	OD	20	18	99	1	3
34	OS	20	99	99	1	3
34	OD	25	6	99	1	3
34	OS	25	96	99	1	3
34	OD	30	6	99	1	3
34	OS	30	96	99	1	3
35	OD	0	78	96	2	2
35	OS	0	78	96	2	2
35	OD	5	84	90	2	2
35	OS	5	90	96	2	2
35	OD	10	93	90	2	2
35	OS	10	96	99	2	2
35	OD	15	96	93	2	2
35	OS	15	96	96	2	2
35	OD	20	96	96	3	3
35	OS	20	99	99	3	3
35	OD	25	96	96	3	3
35	OS	25	96	96	3	3
35	OD	30	96	96	3	3
35	OS	30	96	96	3	3
36	OD	0	24	96	2	3
36	OS	0	36	90	2	3
36	OD	5	69	87	4	4
36	OS	5	69	72	4	4
36	OD	10	87	75	2	2
36	OS	10	96	81	2	2
36	OD	15	69	51	2	2
36	OS	15	99	84	2	2
36	OD	20	75	60	2	2
36	OS	20	90	93	2	2
36	OD	25	81	66	2	2
36	OS	25	96	93	2	2
36	OD	30	84	84	2	2
36	OS	30	96	96	2	2
37	OD	0	96	99	3	3
37	OS	0	96	99	3	3
37	OD	5	96	96	2	3
37	OS	5	99	96	2	3
37	OD	10	99	99	3	3
37	OS	10	99	99	3	3
37	OD	15	99	99	3	3
37	OS	15	99	99	3	3
37	OD	20	99	99	3	3
37	OS	20	99	99	3	3
37	OD	25	99	99	3	3
37	OS	25	99	99	3	3
37	OD	30	99	99	3	3
37	OS	30	99	99	3	3
38	OD	0	60	99	4	3
38	OS	0	63	99	4	3
38	OD	5	96	99	5	3
38	OS	5	72	99	5	3
38	OD	10	93	93	5	3
38	OS	10	81	96	5	3
38	OD	15	96	84	4	3
38	OS	15	87	99	4	3
38	OD	20	93	87	4	2
38	OS	20	81	99	4	2
38	OD	25	93	93	4	2
38	OS	25	81	99	4	2
38	OD	30	93	90	4	2
38	OS	30	84	96	4	2
39	OD	0
39	OS	0
39	OD	5
39	OS	5
39	OD	10
39	OS	10
39	OD	15
39	OS	15
39	OD	20
39	OS	20
39	OD	25
39	OS	25
39	OD	30
39	OS	30
40	OD	0	78	75	1	1
40	OS	0	99	99	1	1
40	OD	5	81	81	1	1
40	OS	5	99	99	1	1
40	OD	10	75	78	1	1
40	OS	10	99	99	1	1
40	OD	15	63	60	1	1
40	OS	15	93	90	1	1
40	OD	20	72	72	1	1
40	OS	20	99	99	1	1
40	OD	25	78	72	1	1
40	OS	25	99	99	1	1
40	OD	30	81	69	1	1
40	OS	30	99	99	1	1
41	OD	0	96	90	3	3
41	OS	0	96	90	3	3
41	OD	5	96	96	3	3
41	OS	5	96	96	3	3
41	OD	10	96	87	3	3
41	OS	10	96	87	3	3
41	OD	15	96	90	3	3
41	OS	15	96	90	3	3
41	OD	20	96	90	3	3
41	OS	20	96	90	3	3
41	OD	25	96	93	3	3
41	OS	25	96	93	3	3
41	OD	30	96	93	3	3
41	OS	30	96	96	3	3
42	OD	0	72	72	4	4
42	OS	0	60	60	4	4
42	OD	5	63	81	4	4
42	OS	5	51	69	4	4
42	OD	10	72	75	4	4
42	OS	10	60	60	4	4
42	OD	15	75	78	2	4
42	OS	15	78	72	2	4
42	OD	20	87	84	4	4
42	OS	20	75	72	4	4
42	OD	25	78	84	2	3
42	OS	25	78	75	2	3
42	OD	30	75	72	2	3
42	OS	30	87	81	2	3
43	OD	0	93	99	3	3
43	OS	0	81	99	3	3
43	OD	5	96	93	3	3
43	OS	5	96	93	3	3
43	OD	10	93	99	3	3
43	OS	10	93	99	3	3
43	OD	15	90	99	3	3
43	OS	15	93	99	3	3
43	OD	20	75	84	4	4
43	OS	20	78	84	4	4
43	OD	25	69	69	4	4
43	OS	25	72	69	4	4
43	OD	30	66	63	4	4
43	OS	30	69	63	4	4
44	OD	0	24	99	3	3
44	OS	0	27	99	3	3
44	OD	5	30	99	3	3
44	OS	5	30	99	3	3
44	OD	10	48	99	3	3
44	OS	10	51	99	3	3
44	OD	15	75	99	3	3
44	OS	15	75	99	3	3
44	OD	20	96	99	3	3
44	OS	20	96	99	3	3
44	OD	25	96	99	3	3
44	OS	25	96	99	3	3
44	OD	30	99	99	3	3
44	OS	30	99	99	3	3
45	OD	0	99	99	3	3
45	OS	0	99	99	3	3
45	OD	5	99	99	3	3
45	OS	5	99	99	3	3
45	OD	10	99	99	3	3
45	OS	10	99	99	3	3
45	OD	15	99	96	3	3
45	OS	15	99	99	3	3
45	OD	20	99	98	3	3
45	OS	20	99	99	3	3
45	OD	25	99	96	3	3
45	OS	25	99	96	3	3
45	OD	30	99	96	3	3
45	OS	30	99	96	3	3
46	OD	0	0	93	1	3
46	OS	0	6	93	1	3
46	OD	5	0	99	1	3
46	OS	5	6	99	1	3
46	OD	10	0	99	1	3
46	OS	10	6	99	1	3
46	OD	15	81	99	4	4
46	OS	15	60	75	4	4
46	OD	20	93	93	4	4
46	OS	20	81	81	4	4
46	OD	25	96	96	4	4
46	OS	25	90	81	4	4
46	OD	30	96	96	4	4
46	OS	30	90	93	4	4
47	OD	0	96	93	5	3
47	OS	0	63	93	5	3
47	OD	5	96	99	4	3
47	OS	5	81	96	4	3
47	OD	10	96	96	4	3
47	OS	10	81	96	4	3
47	OD	15	96	96	4	3
47	OS	15	87	96	4	3
47	OD	20	96	96	4	3
47	OS	20	87	96	4	3
47	OD	25	96	99	4	3
47	OS	25	90	99	4	3
47	OD	30	96	99	3	3
47	OS	30	96	99	3	3
48	OD	0	96	69	5	5
48	OS	0	12	69	5	5
48	OD	5	87	66	5	5
48	OS	5	36	15	5	5
48	OD	10	90	90	4	5
48	OS	10	21	12	4	5
48	OD	15	81	75	5	5
48	OS	15	27	12	5	5
48	OD	20	84	84	5	5
48	OS	20	21	12	5	5
48	OD	25	90	93	5	5
48	OS	25	24	12	5	5
48	OD	30	75	78	4	4
48	OS	30	30	39	4	4
49	OD	0	96	99	3	3
49	OS	0	96	99	3	3
49	OD	5	96	96	3	3
49	OS	5	99	99	3	3
49	OD	10	87	84	3	3
49	OS	10	87	84	3	3
49	OD	15	96	81	2	2
49	OS	15	96	81	2	2
49	OD	20	84	87	2	2
49	OS	20	96	99	2	2
49	OD	25	84	84	2	2
49	OS	25	99	97	2	2
49	OD	30	87	87	2	2
49	OS	30	99	97	2	2
50	OD	0	96	99	5	3
50	OS	0	57	78	5	3
50	OD	5	99	99	4	4
50	OS	5	84	90	4	4
50	OD	10	99	99	3	3
50	OS	10	99	99	3	3
50	OD	15	99	99	4	4
50	OS	15	87	84	4	4
50	OD	20	99	99	4	4
50	OS	20	93	93	4	4
50	OD	25	99	99	3	4
50	OS	25	96	96	3	4
50	OD	30	99	99	3	3
50	OS	30	96	96	3	3
51	OD	0	30	81	2	3
51	OS	0	21	81	2	3
51	OD	5	42	66	5	4
51	OS	5	21	57	5	4
51	OD	10	54	66	5	4
51	OS	10	42	51	5	4
51	OD	15	72	84	5	4
51	OS	15	63	72	5	4
51	OD	20	81	84	5	4
51	OS	20	66	81	5	4
51	OD	25	75	84	5	4
51	OS	25	63	78	5	4
51	OD	30	78	84	5	4
51	OS	30	66	78	5	4
52	OD	0	21	99	2	3
52	OS	0	36	99	2	3
52	OD	5	66	99	2	3
52	OS	5	81	99	2	3
52	OD	10	78	87	2	2
52	OS	10	99	99	2	2
52	OD	15	87	90	3	3
52	OS	15	84	75	3	3
52	OD	20	96	99	4	4
52	OS	20	84	90	4	4
52	OD	25	90	96	4	4
52	OS	25	90	96	4	4
52	OD	30	99	99	5	5
52	OS	30	87	84	5	5
53	OD	0	18	96	1	3
53	OS	0	18	96	1	3
53	OD	5	51	96	1	3
53	OS	5	87	96	1	3
53	OD	10	57	96	1	3
53	OS	10	87	96	1	3
53	OD	15	63	78	1	2
53	OS	15	93	90	1	2
53	OD	20	66	87	1	4
53	OS	20	93	78	1	4
53	OD	25	72	87	1	4
53	OS	25	96	69	1	4
53	OD	30	66	93	1	4
53	OS	30	90	75	1	4
54	OD	0	78	96	4	4
54	OS	0	78	96	4	4
54	OD	5	90	96	4	3
54	OS	5	72	96	4	3
54	OD	10	96	96	4	3
54	OS	10	87	87	4	3
54	OD	15	96	96	3	3
54	OS	15	87	96	3	3
54	OD	20	99	96	3	3
54	OS	20	93	96	3	3
54	OD	25	96	96	3	3
54	OS	25	96	96	3	3
54	OD	30	99	99	3	3
54	OS	30	99	99	3	3
55	OD	0	60	96	3	3
55	OS	0	63	96	3	3
55	OD	5	90	99	3	3
55	OS	5	93	99	3	3
55	OD	10	90	99	3	3
55	OS	10	93	99	3	3
55	OD	15	93	99	3	3
55	OS	15	93	99	3	3
55	OD	20	78	90	3	3
55	OS	20	78	90	3	3
55	OD	25	66	63	4	3
55	OS	25	63	63	4	3
55	OD	30	66	81	4	3
55	OS	30	66	81	4	3
56	OD	0	93	93	5	3
56	OS	0	24	96	5	3
56	OD	5	96	96	5	4
56	OS	5	84	90	5	4
56	OD	10	96	96	4	3
56	OS	10	96	87	4	3
56	OD	15	96	96	4	3
56	OS	15	96	99	4	3
56	OD	20	96	99	4	3
56	OS	20	90	96	4	3
56	OD	25	96	93	4	2
56	OS	25	93	96	4	2
56	OD	30	99	81	4	2
56	OS	30	90	99	4	2
57	OD	0	93	96	3	3
57	OS	0	93	96	3	3
57	OD	5	87	96	3	3
57	OS	5	84	96	3	3
57	OD	10	87	96	3	3
57	OS	10	84	96	3	3
57	OD	15	93	90	3	3
57	OS	15	93	90	3	3
57	OD	20	93	99	3	3
57	OS	20	93	99	3	3
57	OD	25	87	87	3	3
57	OS	25	84	84	3	3
57	OD	30	93	93	3	3
57	OS	30	93	93	3	3
58	OD	0	24	99	2	3
58	OS	0	42	99	2	3
58	OD	5	15	66	2	3
58	OS	5	27	87	2	3
58	OD	10	27	75	2	3
58	OS	10	42	63	2	3
58	OD	15	30	63	2	3
58	OS	15	42	63	2	3
58	OD	20	33	54	2	3
58	OS	20	48	54	2	3
58	OD	25	39	57	2	3
58	OS	25	60	66	2	3
58	OD	30	33	51	2	3
58	OS	30	45	63	2	3
59	OD	0	66	84	3	3
59	OS	0	69	87	3	3
59	OD	5	84	90	3	3
59	OS	5	87	93	3	3
59	OD	10	96	93	3	3
59	OS	10	96	96	3	3
59	OD	15	93	93	4	3
59	OS	15	84	93	4	3
59	OD	20	87	93	2	3
59	OS	20	96	93	2	3
59	OD	25	96	99	3	3
59	OS	25	99	99	3	3
59	OD	30	96	96	3	3
59	OS	30	96	96	3	3
60	OD	0	96	99	4	3
60	OS	0	75	99	4	3
60	OD	5	99	99	5	4
60	OS	5	75	87	5	4
60	OD	10	96	96	5	4
60	OS	10	72	93	5	4
60	OD	15	99	96	5	4
60	OS	15	81	84	5	4
60	OD	20	96	93	5	3
60	OS	20	75	72	5	3
60	OD	25	96	84	5	2
60	OS	25	84	78	5	2
60	OD	30	96	78	5	2
60	OS	30	66	78	5	2
61	OD	0	84	87	3	3
61	OS	0	84	87	3	3
61	OD	5	72	81	2	2
61	OS	5	72	84	2	2
61	OD	10	84	75	4	4
61	OS	10	72	57	4	4
61	OD	15	87	72	4	4
61	OS	15	93	75	4	4
61	OD	20	93	90	3	3
61	OS	20	84	75	3	3
61	OD	25	87	48	4	4
61	OS	25	66	81	4	4
61	OD	30	69	54	3	3
61	OS	30	63	42	3	3
62	OD	0	66	84	4	4
62	OS	0	69	81	4	4
62	OD	5	84	87	3	3
62	OS	5	87	87	3	3
62	OD	10	72	87	3	3
62	OS	10	72	87	3	3
62	OD	15	63	81	3	3
62	OS	15	66	81	3	3
62	OD	20	69	75	4	4
62	OS	20	69	75	4	4
62	OD	25	75	72	3	3
62	OS	25	78	75	3	3
62	OD	30	63	66	3	3
62	OS	30	63	66	3	3
63	OD	0	96	96	5	3
63	OS	0	48	96	5	3
63	OD	5	96	96	4	3
63	OS	5	87	93	4	3
63	OD	10	96	96	4	3
63	OS	10	93	93	4	3
63	OD	15	96	96	4	3
63	OS	15	93	90	4	3
63	OD	20	96	96	3	3
63	OS	20	93	93	3	3
63	OD	25	96	96	3	3
63	OS	25	96	93	3	3
63	OD	30	96	96	3	3
63	OS	30	90	93	3	3
64	OD	0	12	75	4	4
64	OS	0	12	75	4	4
64	OD	5	42	63	4	4
64	OS	5	63	78	4	4
64	OD	10	63	84	4	4
64	OS	10	45	60	4	4
64	OD	15	66	81	4	4
64	OS	15	63	69	4	4
64	OD	20	78	75	4	4
64	OS	20	63	60	4	4
64	OD	25	84	78	4	3
64	OS	25	72	78	4	3
64	OD	30	84	75	4	3
64	OS	30	72	75	4	3
65	OD	0	81	99	4	3
65	OS	0	63	99	4	3
65	OD	5	96	99	4	3
65	OS	5	90	99	4	3
65	OD	10	99	99	3	3
65	OS	10	99	99	3	3
65	OD	15	99	99	3	3
65	OS	15	99	96	3	3
65	OD	20	99	99	4	4
65	OS	20	96	96	4	4
65	OD	25	99	99	4	4
65	OS	25	96	96	4	4
65	OD	30	99	99	4	4
65	OS	30	93	90	4	4
66	OD	0	99	99	5	5
66	OS	0	36	21	5	5
66	OD	5	99	99	5	5
66	OS	5	30	21	5	5
66	OD	10	99	99	5	5
66	OS	10	45	36	5	5
66	OD	15	99	99	5	5
66	OS	15	36	36	5	5
66	OD	20	99	99	5	5
66	OS	20	48	36	5	5
66	OD	25	99	99	5	5
66	OS	25	42	27	5	5
66	OD	30	99	99	5	5
66	OS	30	42	42	5	5
67	OD	0	69	99	2	3
67	OS	0	63	99	2	3
67	OD	5	72	99	1	3
67	OS	5	99	99	1	3
67	OD	10	87	99	1	3
67	OS	10	99	99	1	3
67	OD	15	93	99	1	3
67	OS	15	99	99	1	3
67	OD	20	93	99	2	3
67	OS	20	99	96	2	3
67	OD	25	87	99	1	3
67	OS	25	99	99	1	3
67	OD	30	81	99	1	3
67	OS	30	99	99	1	3
68	OD	0	84	81	5	3
68	OS	0	60	81	5	3
68	OD	5	87	93	5	3
68	OS	5	66	96	5	3
68	OD	10	90	90	5	4
68	OS	10	78	78	5	4
68	OD	15	93	93	5	4
68	OS	15	81	81	5	4
68	OD	20	93	93	5	3
68	OS	20	84	90	5	3
68	OD	25	96	96	5	3
68	OS	25	87	93	5	3
68	OD	30	96	96	5	3
68	OS	30	84	93	5	3
69	OD	0	57	78	2	2
69	OS	0	60	78	2	2
69	OD	5	75	54	2	2
69	OS	5	84	75	2	2
69	OD	10	63	54	1	2
69	OS	10	66	75	1	2
69	OD	15	54	57	1	2
69	OS	15	60	75	1	2
69	OD	20	42	45	1	1
69	OS	20	66	66	1	1
69	OD	25	36	45	1	1
69	OS	25	48	57	1	1
69	OD	30	36	39	1	2
69	OS	30	45	48	1	2
70	OD	0	84	93	5	4
70	OS	0	51	93	5	4
70	OD	5	90	96	4	3
70	OS	5	72	96	4	3
70	OD	10	96	99	4	3
70	OS	10	93	99	4	3
70	OD	15	99	99	4	3
70	OS	15	99	99	4	3
70	OD	20	99	99	3	3
70	OS	20	99	99	3	3
70	OD	25	99	99	3	3
70	OS	25	99	99	3	3
70	OD	30	99	99	3	3
70	OS	30	99	99	3	3
71	OD	0	78	93	4	3
71	OS	0	66	93	4	3
71	OD	5	90	96	4	3
71	OS	5	87	96	4	3
71	OD	10	93	93	3	3
71	OS	10	93	93	3	3
71	OD	15	93	75	3	2
71	OS	15	93	81	3	2
71	OD	20	93	93	3	4
71	OS	20	93	87	3	4
71	OD	25	93	93	4	4
71	OS	25	84	90	4	4
71	OD	30	96	96	4	4
71	OS	30	84	84	4	4
72	OD	0	18	84	2	2
72	OS	0	18	81	2	2
72	OD	5	81	81	3	3
72	OS	5	81	81	3	3
72	OD	10	81	81	3	3
72	OS	10	81	81	3	3
72	OD	15	81	78	3	4
72	OS	15	81	75	3	4
72	OD	20	75	66	3	4
72	OS	20	75	66	3	4
72	OD	25	63	45	3	3
72	OS	25	63	45	3	3
72	OD	30	21	21	2	2
72	OS	30	24	30	2	2
73	OD	0	36	84	4	3
73	OS	0	33	84	4	3
73	OD	5	48	75	2	3
73	OS	5	60	75	2	3
73	OD	10	30	75	2	3
73	OS	10	42	75	2	3
73	OD	15	36	39	2	4
73	OS	15	42	30	2	4
73	OD	20	36	42	2	4
73	OS	20	45	30	2	4
73	OD	25	36	30	2	2
73	OS	25	48	42	2	2
73	OD	30	51	42	3	3
73	OS	30	51	42	3	3
74	OD	0	48	99	2	3
74	OS	0	54	99	2	3
74	OD	5	99	99	4	3
74	OS	5	93	99	4	3
74	OD	10	93	96	4	4
74	OS	10	87	90	4	4
74	OD	15	96	99	4	3
74	OS	15	90	99	4	3
74	OD	20	99	99	4	3
74	OS	20	96	99	4	3
74	OD	25	99	99	4	4
74	OS	25	96	93	4	4
74	OD	30	96	93	4	4
74	OS	30	93	84	4	4
75	OD	0	42	99	1	3
75	OS	0	96	99	1	3
75	OD	5	66	87	2	3
75	OS	5	93	87	2	3
75	OD	10	81	84	2	3
75	OS	10	96	84	2	3
75	OD	15	84	81	2	3
75	OS	15	99	81	2	3
75	OD	20	87	81	2	3
75	OS	20	99	81	2	3
75	OD	25	84	78	2	3
75	OS	25	99	78	2	3
75	OD	30	84	75	2	3
75	OS	30	99	75	2	3
76	OD	0	48	69	5	4
76	OS	0	24	51	5	4
76	OD	5	84	54	4	3
76	OS	5	81	48	4	3
76	OD	10	81	78	4	3
76	OS	10	81	78	4	3
76	OD	15	81	78	3	3
76	OS	15	81	78	3	3
76	OD	20	75	81	4	3
76	OS	20	66	81	4	3
76	OD	25	81	81	4	3
76	OS	25	72	81	4	3
76	OD	30	87	69	4	3
76	OS	30	69	69	4	3
77	OD	0	18	81	1	3
77	OS	0	78	87	1	3
77	OD	5	93	84	3	3
77	OS	5	93	84	3	3
77	OD	10	93	93	3	3
77	OS	10	93	93	3	3
77	OD	15	93	90	3	3
77	OS	15	93	90	3	3
77	OD	20	93	78	3	3
77	OS	20	96	69	3	3
77	OD	25	93	72	3	3
77	OS	25	93	75	3	3
77	OD	30	93	81	3	3
77	OS	30	93	84	3	3
78	OD	0	96	81	5	3
78	OS	0	39	81	5	3
78	OD	5	99	96	5	3
78	OS	5	60	96	5	3
78	OD	10	96	93	5	3
78	OS	10	63	93	5	3
78	OD	15	81	75	4	2
78	OS	15	54	99	4	2
78	OD	20	72	69	4	2
78	OS	20	72	87	4	2
78	OD	25	66	54	4	2
78	OS	25	66	75	4	2
78	OD	30	63	63	4	2
78	OS	30	69	81	4	2
79	OD	0	51	75	5	2
79	OS	0	21	78	5	2
79	OD	5	51	24	5	3
79	OS	5	24	24	5	3
79	OD	10	57	51	5	4
79	OS	10	42	21	5	4
79	OD	15	54	39	5	4
79	OS	15	39	33	5	4
79	OD	20	57	51	5	4
79	OS	20	42	21	5	4
79	OD	25	57	51	5	5
79	OS	25	45	15	5	5
79	OD	30	57	45	5	5
79	OS	30	18	15	5	5
80	OD	0
80	OS	0
80	OD	5
80	OS	5
80	OD	10
80	OS	10
80	OD	15
80	OS	15
80	OD	20
80	OS	20
80	OD	25
80	OS	25
80	OD	30
80	OS	30
81	OD	0
81	OS	0
81	OD	5
81	OS	5
81	OD	10
81	OS	10
81	OD	15
81	OS	15
81	OD	20
81	OS	20
81	OD	25
81	OS	25
81	OD	30
81	OS	30
82	OD	0	81	96	3	3
82	OS	0	81	96	3	3
82	OD	5	93	96	4	3
82	OS	5	72	96	4	3
82	OD	10	96	96	4	3
82	OS	10	90	93	4	3
82	OD	15	96	93	4	3
82	OS	15	93	93	4	3
82	OD	20	90	87	4	3
82	OS	20	75	85	4	3
82	OD	25	87	87	4	3
82	OS	25	81	87	4	3
82	OD	30	87	84	4	3
82	OS	30	84	84	4	3
83	OD	0	48	99	2	3
83	OS	0	51	99	2	3
83	OD	5	57	96	3	3
83	OS	5	72	96	3	3
83	OD	10	81	96	2	3
83	OS	10	87	96	2	3
83	OD	15	81	96	2	3
83	OS	15	87	96	2	3
83	OD	20	90	99	1	3
83	OS	20	99	99	1	3
83	OD	25	87	99	1	3
83	OS	25	99	99	1	3
83	OD	30	87	99	2	3
83	OS	30	96	99	2	3
84	OD	0	96	99	4	3
84	OS	0	93	99	4	3
84	OD	5	93	99	1	3
84	OS	5	99	99	1	3
84	OD	10	96	99	2	3
84	OS	10	99	99	2	3
84	OD	15	96	99	2	3
84	OS	15	99	99	2	3
84	OD	20	93	96	2	2
84	OS	20	99	99	2	2
84	OD	25	90	90	1	1
84	OS	25	99	99	1	1
84	OD	30	93	87	1	1
84	OS	30	99	99	1	1
85	OD	0	30	96	4	2
85	OS	0	24	96	4	2
85	OD	5	33	93	1	2
85	OS	5	99	99	1	2
85	OD	10	30	93	1	2
85	OS	10	96	96	1	2
85	OD	15	54	81	1	2
85	OS	15	99	99	1	2
85	OD	20	51	96	1	3
85	OS	20	99	99	1	3
85	OD	25	42	96	1	2
85	OS	25	99	99	1	2
85	OD	30	45	84	1	3
85	OS	30	99	90	1	3
86	OD	0	51	48	4	4
86	OS	0	51	45	4	4
86	OD	5	33	45	2	4
86	OS	5	42	39	2	4
86	OD	10	39	60	2	3
86	OS	10	63	48	2	3
86	OD	15	69	33	2	2
86	OS	15	72	60	2	2
86	OD	20	33	27	2	1
86	OS	20	69	60	2	1
86	OD	25	27	18	1	1
86	OS	25	75	75	1	1
86	OD	30	21	18	1	1
86	OS	30	75	78	1	1
87	OD	0	84	96	5	4
87	OS	0	48	81	5	4
87	OD	5	93	90	4	3
87	OS	5	81	90	4	3
87	OD	10	90	93	4	3
87	OS	10	78	93	4	3
87	OD	15	93	93	4	3
87	OS	15	81	93	4	3
87	OD	20	90	87	4	3
87	OS	20	81	87	4	3
87	OD	25	90	84	4	3
87	OS	25	84	84	4	3
87	OD	30	90	87	4	3
87	OS	30	84	87	4	3
88	OD	0	99	99	5	5
88	OS	0	63	78	5	5
88	OD	5	99	99	5	5
88	OS	5	75	78	5	5
88	OD	10	99	96	5	5
88	OS	10	81	90	5	5
88	OD	15	96	96	5	5
88	OS	15	75	84	5	5
88	OD	20	96	96	5	5
88	OS	20	87	90	5	5
88	OD	25	90	90	5	5
88	OS	25	81	78	5	5
88	OD	30	87	90	5	5
88	OS	30	75	81	5	5
89	OD	0	30	99	3	3
89	OS	0	30	99	3	3
89	OD	5	24	99	3	3
89	OS	5	21	99	3	3
89	OD	10	12	99	4	4
89	OS	10	9	99	4	4
89	OD	15	63	99	4	3
89	OS	15	63	99	4	3
89	OD	20	78	99	4	3
89	OS	20	78	99	4	3
89	OD	25	90	99	4	3
89	OS	25	93	99	4	3
89	OD	30	90	99	4	3
89	OS	30	90	99	4	3
90	OD	0	30	96	2	3
90	OS	0	63	96	2	3
90	OD	5	69	66	4	4
90	OS	5	30	27	4	4
90	OD	10	78	93	4	5
90	OS	10	27	48	4	5
90	OD	15	90	87	4	5
90	OS	15	48	51	4	5
90	OD	20	84	87	3	4
90	OS	20	84	60	3	4
90	OD	25	90	93	4	4
90	OS	25	75	54	4	4
90	OD	30	93	87	4	4
90	OS	30	81	60	4	4
91	OD	0
91	OS	0
91	OD	5
91	OS	5
91	OD	10
91	OS	10
91	OD	15
91	OS	15
91	OD	20
91	OS	20
91	OD	25
91	OS	25
91	OD	30
91	OS	30
92	OD	0	36	48	3	2
92	OS	0	36	48	3	2
92	OD	5	48	48	2	2
92	OS	5	48	48	2	2
92	OD	10	48	48	2	3
92	OS	10	54	48	2	3
92	OD	15	54	48	4	3
92	OS	15	48	48	4	3
92	OD	20	60	51	4	3
92	OS	20	42	51	4	3
92	OD	25	48	60	3	3
92	OS	25	51	60	3	3
92	OD	30	54	69	3	3
92	OS	30	54	72	3	3
93	OD	0	66	96	2	3
93	OS	0	84	96	2	3
93	OD	5	96	99	2	3
93	OS	5	99	99	2	3
93	OD	10	99	99	3	3
93	OS	10	99	99	3	3
93	OD	15	99	99	3	3
93	OS	15	99	99	3	3
93	OD	20	99	99	3	3
93	OS	20	99	99	3	3
93	OD	25	99	99	3	3
93	OS	25	99	99	3	3
93	OD	30	99	99	3	3
93	OS	30	99	99	3	3
94	OD	0	90	96	3	3
94	OS	0	90	96	3	3
94	OD	5	78	78	3	3
94	OS	5	78	78	3	3
94	OD	10	66	60	2	2
94	OS	10	69	69	2	2
94	OD	15	75	69	3	4
94	OS	15	75	63	3	4
94	OD	20	81	78	3	4
94	OS	20	81	72	3	4
94	OD	25	84	84	3	4
94	OS	25	72	75	3	4
94	OD	30	87	90	3	3
94	OS	30	87	84	3	3
95	OD	0	66	66	4	3
95	OS	0	30	45	4	3
95	OD	5	78	75	3	3
95	OS	5	66	60	3	3
95	OD	10	81	69	3	3
95	OS	10	81	66	3	3
95	OD	15	69	60	3	3
95	OS	15	57	57	3	3
95	OD	20	69	66	3	3
95	OS	20	69	57	3	3
95	OD	25	75	60	3	3
95	OS	25	75	60	3	3
95	OD	30	78	66	3	3
95	OS	30	78	66	3	3
96	OD	0	21	39	2	3
96	OS	0	21	39	2	3
96	OD	5	96	96	3	3
96	OS	5	96	96	3	3
96	OD	10	99	99	3	3
96	OS	10	99	99	3	3
96	OD	15	99	99	3	3
96	OS	15	99	99	3	3
96	OD	20	99	99	3	3
96	OS	20	99	99	3	3
96	OD	25	99	99	3	3
96	OS	25	99	99	3	3
96	OD	30	99	99	3	3
96	OS	30	99	99	3	3
97	OD	0	36	69	4	3
97	OS	0	36	69	4	3
97	OD	5	36	57	2	3
97	OS	5	36	57	2	3
97	OD	10	60	63	3	3
97	OS	10	60	63	3	3
97	OD	15	69	66	2	3
97	OS	15	69	66	2	3
97	OD	20	81	69	2	3
97	OS	20	84	72	2	3
97	OD	25	87	66	3	3
97	OS	25	87	69	3	3
97	OD	30	87	81	3	3
97	OS	30	87	81	3	3
98	OD	0	75	99	3	3
98	OS	0	75	99	3	3
98	OD	5	93	93	3	3
98	OS	5	93	93	3	3
98	OD	10	93	93	3	3
98	OS	10	93	93	3	3
98	OD	15	93	93	3	3
98	OS	15	93	93	3	3
98	OD	20	93	93	3	3
98	OS	20	93	93	3	3
98	OD	25	93	93	3	3
98	OS	25	93	93	3	3
98	OD	30	93	93	3	3
98	OS	30	93	93	3	3
99	OD	0	63	99	3	3
99	OS	0	57	99	3	3
99	OD	5	99	99	4	3
99	OS	5	93	99	4	3
99	OD	10	99	99	4	3
99	OS	10	90	99	4	3
99	OD	15	99	99	4	3
99	OS	15	90	99	4	3
99	OD	20	99	96	3	2
99	OS	20	96	99	3	2
99	OD	25	99	93	3	2
99	OS	25	96	99	3	2
99	OD	30	99	96	4	2
99	OS	30	96	99	4	2
100	OD	0	51	87	4	3
100	OS	0	54	87	4	3
100	OD	5	99	99	5	5
100	OS	5	51	48	5	5
100	OD	10	99	99	4	3
100	OS	10	39	42	4	3
100	OD	15	99	63	3	3
100	OS	15	93	66	3	3
100	OD	20	99	99	3	3
100	OS	20	87	99	3	3
100	OD	25	99	99	3	3
100	OS	25	99	99	3	3
100	OD	30	99	99	3	3
100	OS	30	99	99	3	3
101	OD	0	75	87	2	2
101	OS	0	84	87	2	2
101	OD	5	81	96	1	2
101	OS	5	96	96	1	2
101	OD	10	75	84	1	2
101	OS	10	96	96	1	2
101	OD	15	84	93	1	3
101	OS	15	96	96	1	3
101	OD	20	87	87	2	2
101	OS	20	96	99	2	2
101	OD	25	84	87	1	2
101	OS	25	96	96	1	2
101	OD	30	87	90	2	2
101	OS	30	96	96	2	2
102	OD	0	90	78	3	3
102	OS	0	87	81	3	3
102	OD	5	93	78	3	3
102	OS	5	90	75	3	3
102	OD	10	60	78	3	3
102	OS	10	57	78	3	3
102	OD	15	54	78	3	3
102	OS	15	57	81	3	3
102	OD	20	81	93	3	3
102	OS	20	81	93	3	3
102	OD	25	51	69	3	3
102	OS	25	48	69	3	3
102	OD	30	30	81	3	3
102	OS	30	30	78	3	3
103	OD	0	75	99	5	3
103	OS	0	36	99	5	3
103	OD	5	90	99	5	3
103	OS	5	60	99	5	3
103	OD	10	99	99	4	3
103	OS	10	87	99	4	3
103	OD	15	99	99	4	3
103	OS	15	96	99	4	3
103	OD	20	99	99	4	3
103	OS	20	96	99	4	3
103	OD	25	99	99	4	3
103	OS	25	96	99	4	3
103	OD	30	99	99	4	3
103	OS	30	96	99	4	3
104	OD	0	69	39	3	3
104	OS	0	72	39	3	3
104	OD	5	33	42	2	2
104	OS	5	36	42	2	2
104	OD	10	30	39	2	3
104	OS	10	36	45	2	3
104	OD	15	45	45	2	3
104	OS	15	48	48	2	3
104	OD	20	42	48	2	3
104	OS	20	66	60	2	3
104	OD	25	54	72	1	2
104	OS	25	75	84	1	2
104	OD	30	57	72	1	2
104	OS	30	93	96	1	2
105	OD	0	33	30	2	3
105	OS	0	30	33	2	3
105	OD	5	12	12	2	2
105	OS	5	18	18	2	2
105	OD	10	24	15	4	3
105	OS	10	9	15	4	3
105	OD	15	6	15	5	5
105	OS	15	3	6	5	5
105	OD	20	9	9	3	3
105	OS	20	12	9	3	3
105	OD	25	3	3	2	2
105	OS	25	3	9	2	2
105	OD	30	3	12	4	4
105	OS	30	3	3	4	4
106	OD	0	96	93	5	3
106	OS	0	69	96	5	3
106	OD	5	75	78	2	2
106	OS	5	84	96	2	2
106	OD	10	63	87	3	2
106	OS	10	72	90	3	2
106	OD	15	66	84	2	3
106	OS	15	69	90	2	3
106	OD	20	84	78	3	2
106	OS	20	78	87	3	2
106	OD	25	87	63	3	2
106	OS	25	96	72	3	2
106	OD	30	81	84	2	2
106	OS	30	87	93	2	2
107	OD	0	63	96	4	4
107	OS	0	57	84	4	4
107	OD	5	96	99	4	3
107	OS	5	90	93	4	3
107	OD	10	96	99	2	3
107	OS	10	99	99	2	3
107	OD	15	99	99	2	3
107	OS	15	99	99	2	3
107	OD	20	99	99	3	3
107	OS	20	99	99	3	3
107	OD	25	99	99	3	3
107	OS	25	99	99	3	3
107	OD	30	99	99	3	3
107	OS	30	99	99	3	3
108	OD	0	87	93	3	3
108	OS	0	87	93	3	3
108	OD	5	96	93	4	4
108	OS	5	84	90	4	4
108	OD	10	96	93	4	3
108	OS	10	78	93	4	3
108	OD	15	90	87	4	3
108	OS	15	81	90	4	3
108	OD	20	96	87	4	3
108	OS	20	78	90	4	3
108	OD	25	99	90	4	3
108	OS	25	96	87	4	3
108	OD	30	96	81	4	3
108	OS	30	84	90	4	3
109	OD	0	96	87	4	3
109	OS	0	81	87	4	3
109	OD	5	93	90	4	3
109	OS	5	87	90	4	3
109	OD	10	87	84	3	3
109	OS	10	90	84	3	3
109	OD	15	90	81	3	3
109	OS	15	93	84	3	3
109	OD	20	87	81	3	3
109	OS	20	87	81	3	3
109	OD	25	81	69	3	3
109	OS	25	81	72	3	3
109	OD	30	90	69	3	3
109	OS	30	87	69	3	3
110	OD	0	81	99	4	3
110	OS	0	69	99	4	3
110	OD	5	96	99	4	3
110	OS	5	81	93	4	3
110	OD	10	90	96	3	2
110	OS	10	84	93	3	2
110	OD	15	87	96	2	3
110	OS	15	87	96	2	3
110	OD	20	87	75	3	3
110	OS	20	87	75	3	3
110	OD	25	84	69	2	2
110	OS	25	84	84	2	2
110	OD	30	90	96	3	3
110	OS	30	90	96	3	3
111	OD	0	66	84	5	5
111	OS	0	27	33	5	5
111	OD	5	75	90	5	5
111	OS	5	93	45	5	5
111	OD	10	90	51	4	4
111	OS	10	48	51	4	4
111	OD	15	84	84	3	3
111	OS	15	84	84	3	3
111	OD	20	90	90	3	3
111	OS	20	87	87	3	3
111	OD	25	90	72	3	2
111	OS	25	90	78	3	2
111	OD	30	93	96	3	3
111	OS	30	93	96	3	3
112	OD	0	72	96	1	3
112	OS	0	96	96	1	3
112	OD	5
112	OS	5
112	OD	10
112	OS	10
112	OD	15
112	OS	15
112	OD	20
112	OS	20
112	OD	25
112	OS	25
112	OD	30
112	OS	30
113	OD	0	66	99	4	3
113	OS	0	57	99	4	3
113	OD	5	78	81	4	2
113	OS	5	78	96	4	2
113	OD	10	90	84	4	2
113	OS	10	78	93	4	2
113	OD	15	90	69	4	1
113	OS	15	84	96	4	1
113	OD	20	84	69	4	1
113	OS	20	81	96	4	1
113	OD	25	87	84	4	2
113	OS	25	84	96	4	2
113	OD	30	84	84	4	2
113	OS	30	87	96	4	2
114	OD	0	39	69	4	3
114	OS	0	36	69	4	3
114	OD	5	90	96	2	3
114	OS	5	93	96	2	3
114	OD	10	93	96	2	3
114	OS	10	96	96	2	3
114	OD	15	87	96	2	3
114	OS	15	90	96	2	3
114	OD	20	93	96	2	3
114	OS	20	96	96	2	3
114	OD	25	87	75	2	2
114	OS	25	93	90	2	2
114	OD	30	90	87	2	2
114	OS	30	93	96	2	2
115	OD	0
115	OS	0
115	OD	5
115	OS	5
115	OD	10
115	OS	10
115	OD	15
115	OS	15
115	OD	20
115	OS	20
115	OD	25
115	OS	25
115	OD	30
115	OS	30
116	OD	0	69	90	5	5
116	OS	0	18	24	5	5
116	OD	5	93	96	4	4
116	OS	5	84	87	4	4
116	OD	10	99	99	4	4
116	OS	10	93	96	4	4
116	OD	15	99	99	4	4
116	OS	15	96	99	4	4
116	OD	20	99	99	4	3
116	OS	20	96	96	4	3
116	OD	25	99	99	3	4
116	OS	25	96	96	3	4
116	OD	30	99	99	3	3
116	OS	30	99	96	3	3
117	OD	0	39	96	4	3
117	OS	0	30	96	4	3
117	OD	5	36	87	3	3
117	OS	5	36	87	3	3
117	OD	10	21	63	2	3
117	OS	10	21	63	2	3
117	OD	15	15	72	3	3
117	OS	15	15	72	3	3
117	OD	20	30	54	3	3
117	OS	20	27	57	3	3
117	OD	25	21	45	3	2
117	OS	25	21	45	3	2
117	OD	30	24	24	3	2
117	OS	30	24	27	3	2
118	OD	0
118	OS	0
118	OD	5
118	OS	5
118	OD	10
118	OS	10
118	OD	15
118	OS	15
118	OD	20
118	OS	20
118	OD	25
118	OS	25
118	OD	30
118	OS	30
119	OD	0	27	63	3	3
119	OS	0	27	63	3	3
119	OD	5	99	96	5	4
119	OS	5	78	81	5	4
119	OD	10	99	99	5	4
119	OS	10	81	84	5	4
119	OD	15	99	99	5	4
119	OS	15	84	84	5	4
119	OD	20	99	99	4	4
119	OS	20	87	90	4	4
119	OD	25	99	99	4	4
119	OS	25	87	93	4	4
119	OD	30	99	99	4	4
119	OS	30	93	93	4	4
120	OD	0	81	99	4	3
120	OS	0	78	99	4	3
120	OD	5	87	90	4	5
120	OS	5	75	84	4	5
120	OD	10	87	93	4	4
120	OS	10	84	90	4	4
120	OD	15	90	93	5	4
120	OS	15	84	87	5	4
120	OD	20	93	93	5	4
120	OS	20	84	87	5	4
120	OD	25	93	96	5	4
120	OS	25	87	90	5	4
120	OD	30	96	96	5	4
120	OS	30	93	93	5	4
121	OD	0	45	84	1	2
121	OS	0	84	96	1	2
121	OD	5	69	81	1	1
121	OS	5	87	93	1	1
121	OD	10	63	69	1	1
121	OS	10	87	90	1	1
121	OD	15	48	69	1	1
121	OS	15	87	90	1	1
121	OD	20	42	75	1	1
121	OS	20	84	90	1	1
121	OD	25	39	69	1	1
121	OS	25	81	81	1	1
121	OD	30	39	75	1	1
121	OS	30	78	90	1	1
122	OD	0	84	63	5	2
122	OS	0	18	33	5	2
122	OD	5	99	99	5	2
122	OS	5	45	78	5	2
122	OD	10	99	96	5	2
122	OS	10	72	99	5	2
122	OD	15	99	90	5	2
122	OS	15	24	99	5	2
122	OD	20	99	99	5	2
122	OS	20	42	99	5	2
122	OD	25	99	99	5	2
122	OS	25	45	96	5	2
122	OD	30	99	99	5	2
122	OS	30	45	99	5	2
123	OD	0	42	87	1	4
123	OS	0	69	90	1	4
123	OD	5	60	84	1	4
123	OS	5	90	54	1	4
123	OD	10	78	57	3	4
123	OS	10	69	90	3	4
123	OD	15	66	90	2	4
123	OS	15	78	66	2	4
123	OD	20	81	72	3	3
123	OS	20	81	72	3	3
123	OD	25	60	60	4	2
123	OS	25	51	75	4	2
123	OD	30	81	90	3	3
123	OS	30	81	90	3	3
124	OD	0	30	84	1	3
124	OS	0	54	78	1	3
124	OD	5	84	99	2	3
124	OS	5	84	99	2	3
124	OD	10	90	99	4	4
124	OS	10	69	51	4	4
124	OD	15	93	96	3	4
124	OS	15	96	93	3	4
124	OD	20	81	99	4	4
124	OS	20	84	72	4	4
124	OD	25	87	99	4	4
124	OS	25	78	81	4	4
124	OD	30	90	99	4	4
124	OS	30	90	84	4	4
125
125
125
125
125
125
125
125
125
125
125
125
125
125
126	OD	0	78	90	4	4
126	OS	0	69	93	4	4
126	OD	5	99	96	4	4
126	OS	5	78	90	4	4
126	OD	10	96	96	4	4
126	OS	10	90	93	4	4
126	OD	15	96	93	4	4
126	OS	15	87	93	4	4
126	OD	20	96	93	4	3
126	OS	20	87	93	4	3
126	OD	25	93	90	4	3
126	OS	25	87	90	4	3
126	OD	30	96	96	4	3
126	OS	30	87	93	4	3
127	OD	0	96	96	2	3
127	OS	0	96	96	2	3
127	OD	5	69	84	2	3
127	OS	5	96	84	2	3
127	OD	10	78	72	2	3
127	OS	10	75	69	2	3
127	OD	15	99	87	3	3
127	OS	15	99	93	3	3
127	OD	20	96	75	2	3
127	OS	20	99	78	2	3
127	OD	25	63	78	2	3
127	OS	25	66	75	2	3
127	OD	30	90	90	3	3
127	OS	30	96	90	3	3
128	OD	0	30	87	4	4
128	OS	0	33	90	4	4
128	OD	5	27	90	2	3
128	OS	5	45	90	2	3
128	OD	10	51	93	2	3
128	OS	10	57	93	2	3
128	OD	15	66	93	3	3
128	OS	15	66	90	3	3
128	OD	20	69	87	3	3
128	OS	20	69	87	3	3
128	OD	25	87	87	3	3
128	OS	25	90	90	3	3
128	OD	30	90	87	3	3
128	OS	30	87	87	3	3
129	OD	0	99	93	5	3
129	OS	0	36	93	5	3
129	OD	5	90	87	4	3
129	OS	5	63	81	4	3
129	OD	10	90	87	4	3
129	OS	10	75	87	4	3
129	OD	15	87	87	4	3
129	OS	15	81	87	4	3
129	OD	20	87	84	3	3
129	OS	20	84	84	3	3
129	OD	25	87	87	3	3
129	OS	25	87	87	3	3
129	OD	30	90	81	4	3
129	OS	30	87	84	4	3
130	OD	0	75	96	2	3
130	OS	0	81	96	2	3
130	OD	5	90	84	2	2
130	OS	5	96	90	2	2
130	OD	10	93	93	2	2
130	OS	10	99	99	2	2
130	OD	15	93	96	2	2
130	OS	15	99	99	2	2
130	OD	20	96	99	2	2
130	OS	20	99	99	2	2
130	OD	25	96	87	2	2
130	OS	25	99	99	2	2
130	OD	30	96	84	2	2
130	OS	30	99	99	2	2
131	OD	0	45	99	5	3
131	OS	0	33	99	5	3
131	OD	5	54	99	5	5
131	OS	5	33	81	5	5
131	OD	10	60	99	5	5
131	OS	10	39	66	5	5
131	OD	15	60	96	5	5
131	OS	15	39	72	5	5
131	OD	20	69	96	5	5
131	OS	20	33	69	5	5
131	OD	25	84	93	5	5
131	OS	25	24	69	5	5
131	OD	30	87	81	5	5
131	OS	30	36	69	5	5
132	OD	0	90	90	5	3
132	OS	0	72	90	5	3
132	OD	5	90	96	4	3
132	OS	5	90	96	4	3
132	OD	10	93	93	3	3
132	OS	10	93	93	3	3
132	OD	15	93	96	3	3
132	OS	15	96	96	3	3
132	OD	20	93	96	3	3
132	OS	20	96	96	3	3
132	OD	25	96	96	3	3
132	OS	25	96	96	3	3
132	OD	30	96	96	4	4
132	OS	30	90	96	4	4
133	OD	0	30	87	4	3
133	OS	0	9	84	4	3
133	OD	5	90	75	5	5
133	OS	5	18	18	5	5
133	OD	10	84	87	5	5
133	OS	10	33	33	5	5
133	OD	15	90	99	5	5
133	OS	15	78	81	5	5
133	OD	20	84	72	4	3
133	OS	20	78	78	4	3
133	OD	25	90	96	4	4
133	OS	25	78	81	4	4
133	OD	30	93	93	4	4
133	OS	30	72	78	4	4
134	OD	0	78	99	4	3
134	OS	0	45	99	4	3
134	OD	5	99	99	3	3
134	OS	5	99	99	3	3
134	OD	10	99	99	4	3
134	OS	10	96	99	4	3
134	OD	15	99	99	4	3
134	OS	15	96	99	4	3
134	OD	20	99	93	4	3
134	OS	20	96	93	4	3
134	OD	25	87	96	4	3
134	OS	25	75	96	4	3
134	OD	30	93	93	3	3
134	OS	30	93	90	3	3
135	OD	0
135	OS	0
135	OD	5
135	OS	5
135	OD	10
135	OS	10
135	OD	15
135	OS	15
135	OD	20
135	OS	20
135	OD	25
135	OS	25
135	OD	30
135	OS	30
136	OD	0	87	96	4	3
136	OS	0	78	96	4	3
136	OD	5	78	99	2	2
136	OS	5	87	96	2	2
136	OD	10	84	78	2	2
136	OS	10	96	96	2	2
136	OD	15	93	99	2	3
136	OS	15	96	99	2	3
136	OD	20	93	93	2	2
136	OS	20	96	99	2	2
136	OD	25	93	93	2	2
136	OS	25	99	99	2	2
136	OD	30	99	99	3	3
136	OS	30	99	99	3	3
137	OD	0	75	60	5	4
137	OS	0	42	42	5	4
137	OD	5	75	78	5	4
137	OS	5	30	54	5	4
137	OD	10	66	66	5	4
137	OS	10	27	54	5	4
137	OD	15	69	48	5	4
137	OS	15	39	36	5	4
137	OD	20	63	60	5	4
137	OS	20	39	45	5	4
137	OD	25	69	66	5	4
137	OS	25	42	33	5	4
137	OD	30	75	54	5	5
137	OS	30	36	30	5	5
138	OD	0	36	57	2	2
138	OS	0	36	57	2	2
138	OD	5	48	51	2	2
138	OS	5	54	48	2	2
138	OD	10	57	60	2	2
138	OS	10	60	63	2	2
138	OD	15	60	63	2	2
138	OS	15	63	66	2	2
138	OD	20	60	63	2	2
138	OS	20	63	72	2	2
138	OD	25	63	66	2	2
138	OS	25	66	69	2	2
138	OD	30	66	66	2	2
138	OS	30	69	72	2	2
139	OD	0	84	99	2	3
139	OS	0	90	99	2	3
139	OD	5	93	99	4	3
139	OS	5	87	99	4	3
139	OD	10	96	99	4	3
139	OS	10	96	99	4	3
139	OD	15	90	96	3	3
139	OS	15	87	93	3	3
139	OD	20	96	96	3	3
139	OS	20	96	96	3	3
139	OD	25	96	96	4	3
139	OS	25	93	96	4	3
139	OD	30	96	96	3	3
139	OS	30	96	96	3	3
140	OD	0	90	93	5	4
140	OS	0	21	66	5	4
140	OD	5	96	96	5	4
140	OS	5	87	84	5	4
140	OD	10	99	99	5	4
140	OS	10	90	96	5	4
140	OD	15	99	99	5	4
140	OS	15	90	93	5	4
140	OD	20	99	99	5	4
140	OS	20	84	78	5	4
140	OD	25	99	93	5	4
140	OS	25	75	87	5	4
140	OD	30	96	99	5	4
140	OS	30	81	87	5	4
141	OD	0	48	96	1	2
141	OS	0	96	99	1	2
141	OD	5	48	93	1	2
141	OS	5	99	99	1	2
141	OD	10	48	93	1	2
141	OS	10	99	99	1	2
141	OD	15	69	87	1	2
141	OS	15	96	96	1	2
141	OD	20	81	96	1	1
141	OS	20	99	99	1	1
141	OD	25	87	90	1	1
141	OS	25	99	99	1	1
141	OD	30	84	93	1	1
141	OS	30	99	99	1	1
142	OD	0	30	90	2	3
142	OS	0	30	90	2	3
142	OD	5	84	84	4	4
142	OS	5	60	84	4	4
142	OD	10	84	51	2	3
142	OS	10	84	51	2	3
142	OD	15	84	63	4	4
142	OS	15	84	51	4	4
142	OD	20	84	69	4	4
142	OS	20	69	51	4	4
142	OD	25	87	72	4	4
142	OS	25	78	60	4	4
142	OD	30	90	72	4	3
142	OS	30	81	72	4	3
143	OD	0	78	90	4	4
143	OS	0	72	81	4	4
143	OD	5	78	72	4	3
143	OS	5	69	75	4	3
143	OD	10	93	84	4	3
143	OS	10	87	84	4	3
143	OD	15	99	96	4	3
143	OS	15	90	96	4	3
143	OD	20	99	99	4	3
143	OS	20	96	99	4	3
[truncated: 354 more rows]

## Sheet: PSQ
SUBJECT	BUMPSHIN	BURNTONGUE	SOREMUSCLE	TRAPFINGER	LUKEWARMSHOWER	SUNBURN	GRAZEKNEE	BITETONGUE	BAREFEET	CUTFINGER	PRICKFINGER	SNOWHAND	NORMALGRIP	STRONGGRIP	HOTPOT	STEPONFOOT	BUMPELBOW	PSQ Min Score	PSQ Moderate Score	PSQ Total Score	Non-Painful Situational Total Score
1	7	6	2	4	0	3	3	6	0	5	1	1	0	1	5	6	5	2.28571	5.57143	3.92857	0
2	3	1	3	4	0	1	2	3	0	1	1	0	0	1	2	2	1	1.28571	2.28571	1.78571	0
3	5	3	2	6	0	2	6	5	0	4	4	6	0	2	7	7	4	3.71429	5.28571	4.5	0
4	6	8	3	5	0	4	6	8	0	4	6	5	0	4	8	8	2	4.57143	6.42857	5.5	0
5	7	5	4	5	2	2	4	7	1	4	5	5	1	2	3	4	6	3.71429	5.28571	4.5	4
6	6	2	1	5	0	1	4	4	0	1	1	2	0	0	5	6	5	1.42857	4.71429	3.07143	0
7	3	2	1	3	0	1	2	4	0	1	1	3	0	1	4	4	5	1.42857	3.57143	2.5	0
8	5	2	1	6	0	1	3	5	0	7	1	2	0	1	4	6	3	2.28571	4.42857	3.35714	0
9	6	6	5	7	4	5	5	7	0	6	5	5	0	0	7	6	5	4.42857	6.28571	5.35714	4
10	3	1	0	2	0	0	0	1	0	0	0	1	0	0	1	2	1	0.142857	1.57143	0.857143	0
11	7	6	4	9	0	6	8	5	3	9	7	6	0	3	8	7	6	6.14286	6.85714	6.5	3
12	4	2	0	3	0	2	1	4	0	1	1	0	0	1	2	3	2	0.857143	2.85714	1.85714	0
13	4	3	1	2	0	2	3	2	0	3	3	3	0	0	2	4	3	2.14286	2.85714	2.5	0
14	3	3	5	5	1	2	2	6	0	3	3	6	0	4	7	7	7	3.57143	5.42857	4.5	1
15	5	5	6	8	3	5	8	6	3	7	6	3	0	6	4	6	7	5.85714	5.85714	5.85714	6
16	5	2	1	3	0	1	3	2	0	3	2	2	0	0	4	4	2	1.71429	3.14286	2.42857	0
17	5	2	0	7	2	1	2	7	0	0	1	0	0	0	7	3	1	0.571429	4.57143	2.57143	2
18	6	3	1	5	0	6	4	7	1	2	5	3	0	0	5	5	3	3	4.85714	3.92857	1
19	5	5	3	3	0	1	1	4	0	3	4	3	0	2	6	6	3	2.42857	4.57143	3.5	0
20	2	2	3	4	0	2	3	2	0	2	2	3	0	0	4	4	1	2.14286	2.71429	2.42857	0
21	5	3	2	7	0	4	6	6	0	5	3	5	0	0	6	8	8	3.57143	6.14286	4.85714	0
22	6	7	5	7	0	6	7	8	0	1	1	7	0	2	7	8	6	4.14286	7	5.57143	0
23	6	5	4	8	0	2	6	5	0	6	6	4	0	1	8	7	3	4.14286	6	5.07143	0
24	7	5	2	5	5	3	4	6	4	5	2	7	1	2	7	5	5	3.57143	5.71429	4.64286	10
25	4	3	1	4	1	1	2	2	0	2	3	1	0	1	4	4	3	1.57143	3.42857	2.5	1
26	4	2	2	7	0	1	3	5	0	1	2	1	0	0	2	4	2	1.42857	3.71429	2.57143	0
27	4	3	4	5	0	0	3	5	0	4	1	3	0	0	5	5	5	2.14286	4.57143	3.35714	0
28	1	3	1	4	1	2	3	2	3	3	3	2	0	2	5	4	4	2.28571	3.28571	2.78571	4
29	4	2	0	4	0	1	4	4	0	3	2	4	0	0	6	5	4	2	4.14286	3.07143	0
30	3	2	1	3	0	0	1	1	0	1	1	1	0	0	4	2	0	0.714286	2.14286	1.42857	0
31	3	4	3	5	0	3	5	5	0	4	4	3	0	1	3	3	3	3.28571	3.71429	3.5	0
32	4	2	3	3	0	1	5	4	0	3	2	2	0	1	5	5	5	2.42857	4	3.21429	0
33	5	5	2	5	0	1	1	2	0	0	1	0	0	0	3	2	5	0.714286	3.85714	2.28571	0
34	4	5	3	6	0	3	5	6	0	5	5	4	0	1	7	7	5	3.71429	5.71429	4.71429	0
35	3	2	1	2	0	1	3	2	0	2	1	1	0	1	4	3	2	1.42857	2.57143	2	0
36	7	7	2	6	0	2	4	3	0	1	1	3	0	1	8	9	3	2	6.14286	4.07143	0
37	4	3	3	7	0	1	3	4	0	5	5	6	0	2	7	8	1	3.57143	4.85714	4.21429	0
38	4	3	2	3	1	0	3	2	0	1	2	3	0	2	4	4	4	1.85714	3.42857	2.64286	1
39	6	6	1	6	0	2	3	3	0	4	1	0	0	2	5	5	3	1.85714	4.85714	3.35714	0
40	3	2	2	1	0	3	4	3	0	5	2	2	0	0	5	4	1	2.57143	2.71429	2.64286	0
41	5	7	4	8	0	3	8	8	0	8	4	3	2	4	9	9	7	4.85714	7.57143	6.21429	2
42	2	1	1	3	0	2	2	3	0	3	1	0	0	0	2	3	3	1.28571	2.42857	1.85714	0
43	1	1	1	2	1	1	1	2	0	1	1	0	0	0	2	2	1	0.714286	1.57143	1.14286	1
44	7	5	3	6	1	1	4	5	2	2	2	2	0	1	5	5	5	2.14286	5.42857	3.78571	3
45	3	5	1	6	0	2	3	5	0	5	1	6	0	0	7	7	8	2.57143	5.85714	4.21429	0
46	7	5	1	8	0	3	6	6	1	6	6	8	0	1	8	7	8	4.42857	7	5.71429	1
47	4	5	1	3	0	1	4	4	0	3	2	1	0	2	5	4	3	2	4	3	0
48	4	3	3	4	2	2	4	4	0	5	4	8	0	2	6	7	2	4	4.28571	4.14286	2
49	3	3	2	4	0	1	4	2	0	4	2	1	0	0	5	2	2	2	3	2.5	0
50	4	3	2	7	0	0	5	3	0	3	3	5	0	0	7	6	4	2.57143	4.85714	3.71429	0
51	5	3	3	6	0	1	5	3	0	3	3	4	0	0	7	6	2	2.71429	4.57143	3.64286	0
52	8	8	3	9	3	2	4	8	2	7	6	8	0	0	3	8	7	4.28571	7.28571	5.78571	5
53	2	2	1	2	0	1	2	2	0	2	2	2	0	0	4	2	2	1.42857	2.28571	1.85714	0
54	3	2	2	3	0	2	3	3	0	2	3	2	0	1	3	4	2	2.14286	2.85714	2.5	0
55	3	2	1	4	0	1	2	2	0	1	1	3	0	0	5	3	2	1.28571	3	2.14286	0
56	1	1	1	3	0	1	1	2	0	2	1	1	0	0	4	3	2	1	2.28571	1.64286	0
57	2	1	1	3	0	0	2	2	0	3	2	2	0	0	3	1	1	1.42857	1.85714	1.64286	0
58	5	6	3	5	0	2	4	4	1	3	1	5	0	0	7	6	6	2.57143	5.57143	4.07143	1
59	8	5	2	6	0	1	5	4	0	4	4	1	0	1	5	5	5	2.57143	5.42857	4	0
60	6	8	4	8	2	3	6	6	0	4	2	6	0	0	6	7	4	3.57143	6.42857	5	2
61	7	5	4	8	0	4	5	7	1	8	8	2	0	1	7	6	7	4.57143	6.71429	5.64286	1
62	5	3	1	8	0	1	2	4	0	6	1	3	0	1	8	8	6	2.14286	6	4.07143	0
63	5	2	1	3	0	1	3	2	0	3	1	3	0	0	4	2	4	1.71429	3.14286	2.42857	0
64	7	6	2	8	0	1	3	8	0	5	3	3	0	1	7	6	6	2.57143	6.85714	4.71429	0
65	3	3	2	5	0	1	2	3	0	1	1	3	0	0	4	3	4	1.42857	3.57143	2.5	0
66	3	2	1	4	0	2	2	1	0	2	0	4	0	0	5	4	3	1.57143	3.14286	2.35714	0
67	5	2	0	6	0	0	4	2	0	4	1	1	0	1	8	6	6	1.57143	5	3.28571	0
68	8	6	6	7	7	4	8	8	4	8	8	8	7	8	9	8	9	7.14286	7.85714	7.5	18
69	1	2	2	5	0	0	6	3	0	3	3	0	0	0	7	7	2	2	3.85714	2.92857	0
70	6	8	1	8	5	6	9	5	7	7	4	4	4	6	10	9	8	5.28571	7.71429	6.5	16
71	3	2	1	5	0	1	1	4	0	2	3	1	0	1	3	4	4	1.42857	3.57143	2.5	0
72	7	6	1	5	1	2	3	4	1	2	2	1	0	1	6	6	3	1.71429	5.28571	3.5	2
73	7	6	4	7	0	3	6	6	0	5	4	6	0	0	7	5	2	4	5.71429	4.85714	0
74	7	6	3	6	1	1	7	8	0	8	6	8	0	1	8	7	6	4.85714	6.85714	5.85714	1
75	3	2	1	3	0	1	1	3	0	1	1	1	0	0	4	3	2	0.857143	2.85714	1.85714	0
76	6	5	7	6	4	5	7	8	1	7	3	5	0	0	8	7	5	4.85714	6.42857	5.64286	5
77	8	8	6	8	8	6	8	7	6	6	7	6	0	1	8	6	6	5.71429	7.28571	6.5	14
78	6	3	3	8	0	3	3	3	0	4	1	5	0	0	2	3	2	2.71429	3.85714	3.28571	0
79	6	5	2	6	0	3	4	6	0	6	6	4	0	1	8	7	6	3.71429	6.28571	5	0
80																		0	0	0	0
81	7	3	3	5	0	4	6	4	0	4	5	1	0	0	6	6	3	3.28571	4.85714	4.07143	0
82	8	8	5	5	0	4	7	8	1	7	6	5	0	1	8	7	7	5	7.28571	6.14286	1
83	1	1	3	5	0	0	1	2	0	2	2	6	0	1	6	8	5	2.14286	4	3.07143	0
84	8	4	1	6	0	2	2	5	2	5	5	4	0	3	4	6	1	3.14286	4.85714	4	2
85	4	2	1	6	3	2	3	5	1	5	2	5	0	0	5	4	7	2.57143	4.71429	3.64286	4
86	4	5	4	6	0	3	5	5	0	5	4	7	0	0	10	10	3	4	6.14286	5.07143	0
87	3	2	3	6	0	2	6	4	0	5	4	0	0	0	5	4	3	2.85714	3.85714	3.35714	0
88	8	6	6	7	0	3	6	7	0	7	6	5	0	1	7	8	7	4.85714	7.14286	6	0
89	4	5	1	6	0	3	4	6	0	2	1	1	0	0	2	7	0	1.71429	4.28571	3	0
90	7	7	3	7	0	3	6	5	0	6	3	4	0	2	8	5	6	3.85714	6.42857	5.14286	0
91	5	3	4	7	0	4	5	5	0	2	1	2	0	2	4	4	3	2.85714	4.42857	3.64286	0
92	5	8	3	9	2	3	7	7	0	2	4	2	0	3	6	6	4	3.42857	6.42857	4.92857	2
93	3	3	1	5	0	1	2	1	0	2	3	3	0	0	7	1	2	1.71429	3.14286	2.42857	0
94	5	5	2	4	0	3	3	6	0	3	2	3	0	1	7	3	2	2.42857	4.57143	3.5	0
95	7	6	2	3	0	1	3	3	1	2	1	2	0	1	10	7	4	1.71429	5.71429	3.71429	1
96	5	4	2	5	0	2	4	4	0	2	2	1	0	1	2	3	1	2	3.42857	2.71429	0
97	5	6	3	8	0	2	3	4	1	2	2	4	0	1	3	3	2	2.42857	4.42857	3.42857	1
98	6	3	1	4	0	1	3	3	0	4	2	4	0	1	8	5	2	2.28571	4.42857	3.35714	0
99	4	4	1	5	0	1	1	4	0	3	3	1	0	0	4	4	2	1.42857	3.85714	2.64286	0
100	7	5	3	6	0	4	7	6	4	4	3	3	0	1	8	5	3	3.57143	5.71429	4.64286	4
101	4	3	1	3	0	1	4	3	0	3	3	3	0	2	5	3	3	2.42857	3.42857	2.92857	0
102	5	4	4	6	0	2	4	7	0	1	2	1	0	0	8	8	8	2	6.57143	4.28571	0
103	4	3	2	4	0	4	4	5	0	5	4	4	0	2	6	5	4	3.57143	4.42857	4	0
104	2	2	3	3	0	2	3	2	0	1	1	1	0	0	4	4	1	1.57143	2.57143	2.07143	0
105	7	6	4	7	1	6	7	8	0	7	5	7	0	2	9	8	6	5.42857	7.28571	6.35714	1
106	8	6	1	8	0	3	4	8	0	3	5	6	0	2	4	8	8	3.42857	7.14286	5.28571	0
107	3	4	3	7	0	6	4	4	0	3	3	1	0	1	4	5	4	3	4.42857	3.71429	0
108	5	3	4	4	0	3	6	5	0	4	7	2	0	1	4	5	6	3.85714	4.57143	4.21429	0
109	6	7	2	4	3	3	3	3	0	2	3	1	0	1	7	5	4	2.14286	5.14286	3.64286	3
110	4	2	3	5	0	1	7	3	0	2	2	1	0	0	7	6	2	2.28571	4.14286	3.21429	0
111	4	2	0	3	0	1	3	3	0	2	3	4	0	1	5	4	3	2	3.42857	2.71429	0
112	3	4	1	3	0	1	4	4	0	3	2	3	0	1	5	6	2	2.14286	3.85714	3	0
113	5	6	2	7	0	2	3	5	0	5	2	5	0	1	7	8	4	2.85714	6	4.42857	0
114	2	3	2	3	0	1	2	2	0	1	1	2	0	0	3	3	2	1.28571	2.57143	1.92857	0
115	2	3	1	2	1	2	2	3	1	3	2	3	0	1	4	4	2	2	2.85714	2.42857	2
116	3	2	0	3	0	1	1	2	0	2	1	0	0	0	3	3	2	0.714286	2.57143	1.64286	0
117	7	4	3	7	2	1	4	8	0	3	4	7	0	5	6	8	7	3.85714	6.71429	5.28571	2
118	7	4	2	3	6	6	8	4	4	4	2	4	2	3	8	8	6	4.14286	5.71429	4.92857	12
119	4	3	2	4	1	2	2	3	0	1	1	2	0	1	2	2	2	1.57143	2.85714	2.21429	1
120	4	7	3	10	0	2	9	8	0	3	2	0	0	1	10	5	1	2.85714	6.42857	4.64286	0
121	6	7	3	4	1	6	7	8	1	8	7	4	3	5	8	8	6	5.71429	6.71429	6.21429	5
122	1	1	1	3	0	2	4	3	0	5	3	1	0	0	1	3	1	2.28571	1.85714	2.07143	0
123	6	3	2	4	0	2	4	3	0	3	3	1	0	2	3	3	3	2.42857	3.57143	3	0
124	6	3	5	8	2	3	5	3	0	3	1	1	0	0	3	9	5	2.57143	5.28571	3.92857	2
125																		0	0	0	0
126	4	2	2	7	0	1	4	4	1	1	2	3	0	0	9	6	6	1.85714	5.42857	3.64286	1
127	4	3	2	4	0	1	1	2	1	3	2	3	1	2	5	5	4	2	3.85714	2.92857	2
128	6	5	4	6	0	1	3	4	0	4	4	5	0	1	7	6	2	3.14286	5.14286	4.14286	0
129	3	3	2	4	0	1	5	3	0	3	2	2	0	0	5	2	3	2.14286	3.28571	2.71429	0
130	5	5	3	4	0	2	4	6	0	3	4	4	0	2	6	7	5	3.14286	5.42857	4.28571	0
131	5	3	2	6	0	1	7	4	0	1	2	1	0	0	7	7	1	2	4.71429	3.35714	0
132	3	4	0	2	0	1	2	3	0	2	1	2	0	2	6	5	3	1.42857	3.71429	2.57143	0
133	3	3	4	2	2	3	5	2	1	4	2	5	0	0	5	4	3	3.28571	3.14286	3.21429	3
134	5	3	3	7	3	3	6	6	2	6	7	7	0	1	6	7	2	4.71429	5.14286	4.92857	5
135	3	5	2	5	0	2	5	2	0	1	1	0	0	1	5	2	2	1.71429	3.42857	2.57143	0
136	3	2	2	5	0	1	2	3	0	1	1	2	0	2	4	4	4	1.57143	3.57143	2.57143	0
137	6	5	3	5	2	3	2	5	1	4	3	4	0	2	6	6	4	3	5.28571	4.14286	3
138	5	4	2	6	0	1	5	5	0	3	3	1	0	1	6	5	3	2.28571	4.85714	3.57143	0
139	3	3	2	5	0	3	5	5	0	4	4	1	0	0	5	4	3	2.71429	4	3.35714	0
140	3	2	3	4	0	1	3	4	0	4	3	1	0	1	6	5	4	2.28571	4	3.14286	0
141	8	9	5	10	0	5	5	7	0	3	3	6	0	5	8	7	7	4.57143	8	6.28571	0
142	5	3	2	5	1	2	3	3	0	3	3	1	0	1	3	3	5	2.14286	3.85714	3	1
143	4	4	5	7	0	2	7	6	0	5	5	6	0	4	8	7	6	4.85714	6	5.42857	0
144	6	4	1	3	0	1	3	3	0	4	4	3	0	1	6	5	4	2.42857	4.42857	3.42857	0
145	7	5	4	7	0	3	3	7	1	5	6	3	0	0	8	7	6	3.42857	6.71429	5.07143	1
146	5	6	3	6	4	3	6	3	1	2	2	2	0	1	4	4	3	2.71429	4.42857	3.57143	5
147	4	1	0	6	0	1	4	4	0	2	1	1	0	1	5	4	3	1.42857	3.85714	2.64286	0
148	3	3	2	2	0	2	2	3	1	2	1	3	0	2	3	2	2	2	2.57143	2.28571	1
149	4	3	1	4	3	2	3	2	0	1	1	1	0	0	4	2	2	1.28571	3	2.14286	3
150	6	4	1	7	0	1	3	8	1	3	2	2	0	0	4	4	4	1.71429	5.28571	3.5	1
151	3	3	1	4	0	1	1	2	0	1	1	0	0	0	4	2	1	0.714286	2.71429	1.71429	0
152	7	6	1	8	0	3	3	4	0	1	0	2	0	0	7	3	2	1.42857	5.28571	3.35714	0
153	7	6	5	6	0	3	7	5	1	5	2	2	1	2	4	5	3	3.71429	5.14286	4.42857	2
154	7	6	2	8	0	2	7	6	0	6	4	2	0	0	3	2	2	3.28571	4.85714	4.07143	0
155	8	8	4	6	5	4	6	6	0	9	6	0	0	1	7	6	7	4.28571	6.85714	5.57143	5
156	4	5	2	7	0	4	5	3	0	3	3	5	0	1	6	5	3	3.28571	4.71429	4	0
157	3	2	2	4	0	1	4	3	0	3	3	3	0	1	4	3	4	2.42857	3.28571	2.85714	0
158	5	3	1	5	0	2	4	4	0	3	3	1	0	1	5	4	3	2.14286	4.14286	3.14286	0
159	6	6	2	5	0	1	2	3	0	2	2	3	0	1	6	4	5	1.85714	5	3.42857	0
160	5	3	1	7	3	3	5	5	0	5	3	2	0	1	8	7	5	2.85714	5.71429	4.28571	3
161	7	8	1	7	0	3	6	8	2	6	2	5	0	2	7	7	4	3.57143	6.85714	5.21429	2
162	4	5	2	4	0	2	3	4	0	3	2	1	0	0	6	3	3	1.85714	4.14286	3	0
163	5	4	0	6	0	2	3	3	0	4	3	4	0	2	6	6	6	2.57143	5.14286	3.85714	0
164	3	3	3	3	1	3	3	3	0	2	1	2	0	1	4	4	3	2.14286	3.28571	2.71429	1
165	5	5	3	6	0	1	3	4	0	1	1	1	0	0	4	2	1	1.42857	3.85714	2.64286	0
166	4	4	1	5	0	1	2	4	0	2	1	4	0	2	6	4	2	1.85714	4.14286	3	0
167	7	6	4	4	0	2	4	4	0	1	3	1	0	3	6	5	5	2.57143	5.28571	3.92857	0
168	2	3	1	4	0	3	4	2	0	1	1	3	0	0	4	3	2	1.85714	2.85714	2.35714	0
